# Supplementary material for: ENO regulates tomato fruit size through the floral meristem development network
Source: Proc Natl Acad Sci U S A. 2020 Mar 16;117(14):8187–95. doi: 10.1073/pnas.1913688117 (PMC7148573; doi:10.1073/pnas.1913688117)
Supplement: Supplementary File [file pnas.1913688117.sd01.xlsx]

## Sheet: Table S5
Dataset S1. Significantly differentially expressed gene list (Padj < 0.05) for eno reproductive meristems compared to wild-type ones.
						raw counts						normalized counts
geneID	chr	start	end	strand	len	eno1	eno2	eno3	wt1	wt2	wt3	vst.eno1	vst.eno2	vst.eno3	vst.wt1	vst.wt2	vst.wt3	baseMean	log2FoldChange	lfcSE	stat	Pvalue	Padj	functional description (ITAG2.4)
Solyc00g024150.2.1	SL2.50ch00	12180218	12182879	+	1005	2540	1865	1699	2400	2302	2313	11.2025	11.1111	11.2061	11.5834	11.5337	11.4053	2182.49	-0.361823	0.0795257	-4.54976	5.37e-06	0.000599505	Pterin-4-alpha-carbinolamine dehydratase (AHRD V1 *-** B6T9C1_MAIZE); contains Interpro domain(s) IPR001533 Transcriptional coactivator/pterin dehydratase
Solyc00g050430.2.1	SL2.50ch00	13663836	13666165	+	1385	3001	2561	2351	1276	1687	2112	11.4038	11.4935	11.6026	10.8323	11.1569	11.2949	2124.06	0.39265	0.101704	3.8607	0.000113061	0.00680707	BHLH transcription factor (AHRD V1 *-*- A9YWR2_MEDTR); contains Interpro domain(s) IPR011598 Helix-loop-helix DNA-binding
Solyc00g071180.2.1	SL2.50ch00	14602007	14605548	-	1117	973	423	433	308	265	275	10.1603	9.6271	9.79064	9.48706	9.378	9.32722	422.858	0.58038	0.128315	4.52311	6.09e-06	0.000672962	Cysteine proteinase inhibitor (AHRD V1 *-** Q2VY67_9ERIC); contains Interpro domain(s) IPR000010 Proteinase inhibitor I25, cystatin
Solyc00g085070.2.1	SL2.50ch00	15174912	15178624	-	1785	6001	4672	3435	5143	4663	5010	12.2864	12.2617	12.0862	12.5719	12.4434	12.3937	4775.48	-0.255125	0.0779182	-3.27426	0.00105939	0.0338136	Squalene monooxygenase (AHRD V1 ***- Q506K3_DATIN); contains Interpro domain(s) IPR013698 Squalene epoxidase
Solyc00g278110.2.1	SL2.50ch00	20762700	20763657	-	652	61	65	32	181	125	64	8.4627	8.56379	8.39032	9.12409	8.91456	8.56912	90.7119	-0.520889	0.131725	-3.95436	7.67e-05	0.00517898	CER1 (AHRD V1 **-- B6TFH3_MAIZE)
Solyc01g005410.2.1	SL2.50ch01	286564	290172	+	869	71	39	32	73	82	86	8.51294	8.39729	8.39032	8.66249	8.71251	8.68608	63.7996	-0.425748	0.135499	-3.14208	0.0016775	0.0465815	Calcium binding protein Caleosin (AHRD V1 **-* A8N0P5_COPC7); contains Interpro domain(s) IPR007736 Caleosin related
Solyc01g005520.2.1	SL2.50ch01	349916	352687	+	1310	1363	944	798	1446	1157	1229	10.5016	10.3607	10.3663	10.9748	10.7251	10.6714	1153.11	-0.434756	0.0991048	-4.38683	1.15e-05	0.00108455	Tetratricopeptide TPR_2 repeat protein (AHRD V1 *--- A8ZVN6_DESOH); contains Interpro domain(s) IPR001478 PDZ/DHR/GLGF
Solyc01g005540.2.1	SL2.50ch01	359831	370398	-	2078	1743	1312	1191	1439	1478	1618	10.7683	10.7102	10.7953	10.9692	11.0021	10.9805	1455.94	-0.261265	0.0787291	-3.31853	0.000904934	0.0306357	Lysyl-tRNA synthetase (AHRD V1 ***- B9SBP3_RICCO); contains Interpro domain(s) IPR002313 Lysyl-tRNA synthetase, class II
Solyc01g005670.2.1	SL2.50ch01	465032	467636	+	1569	267	247	193	316	301	313	9.13622	9.23435	9.18685	9.50648	9.47109	9.41933	274.241	-0.437616	0.11843	-3.69514	0.000219769	0.0113603	Disease resistance protein (AHRD V1 ***- D1GEG2_BRARP)
Solyc01g006000.2.1	SL2.50ch01	663324	669843	+	1926	877	776	774	504	519	586	10.0612	10.1656	10.3352	9.8919	9.91968	9.93071	665.251	0.34973	0.104069	3.36056	0.00077785	0.0280538	GPI mannosyltransferase 2 (AHRD V1 **** A8N6M5_COPC7); contains Interpro domain(s) IPR007315 Mannosyltransferase, PIG-V
Solyc01g007720.2.1	SL2.50ch01	1898832	1899766	+	886	58	46	30	73	46	161	8.4468	8.44674	8.37223	8.66249	8.49157	8.99254	68.6193	-0.412339	0.129299	-3.18903	0.00142749	0.0414616	ORF42f (AHRD V1 *-*- Q32989_PINTH)
Solyc01g007980.2.1	SL2.50ch01	2161571	2164368	+	2108	188	112	93	235	194	179	8.93433	8.79067	8.78484	9.29302	9.16835	9.0531	167.281	-0.520283	0.133417	-3.89967	9.63e-05	0.00617748	RLK, Receptor like protein, putative resistance protein with an antifungal domain
Solyc01g008850.2.1	SL2.50ch01	2877780	2883889	+	1572	2058	1307	1471	1140	974	969	10.9562	10.706	11.0363	10.7068	10.5384	10.4184	1294.34	0.374456	0.10346	3.61933	0.000295368	0.0138001	CBL-interacting protein kinase 18 (AHRD V1 ***- C4P7W7_VITVI); contains Interpro domain(s) IPR002290 Serine/threonine protein kinase
Solyc01g009080.2.1	SL2.50ch01	3091052	3093978	+	712	666	504	401	644	582	623	9.81259	9.77215	9.72557	10.1183	10.0245	9.98646	567.659	-0.367616	0.101023	-3.63893	0.000273768	0.0130267	FHA domain containing protein (AHRD V1 ***- B6TP39_MAIZE); contains Interpro domain(s) IPR000253 Forkhead-associated
Solyc01g009340.2.1	SL2.50ch01	3537686	3541807	+	1368	1128	871	720	533	540	757	10.3064	10.2794	10.2625	9.94213	9.95555	10.1706	739.178	0.31872	0.101166	3.15047	0.00163008	0.0459247	Calmodulin-binding protein family-like (AHRD V1 **-* Q6YXT2_ORYSJ); contains Interpro domain(s) IPR000048 IQ calmodulin-binding region
Solyc01g010000.2.1	SL2.50ch01	4611933	4615543	-	1689	967	798	574	864	969	997	10.1543	10.1928	10.0435	10.4109	10.5329	10.448	858.127	-0.411981	0.093814	-4.39146	1.13e-05	0.00106711	ACT domain-containing protein (AHRD V1 **-- D7M3X3_ARALY); contains Interpro domain(s) IPR002912 Amino acid-binding ACT
Solyc01g010150.2.1	SL2.50ch01	4938915	4942653	+	1820	4746	3184	2357	1816	2087	2820	11.9802	11.7659	11.6058	11.2426	11.413	11.6507	2733.85	0.334214	0.101826	3.2822	0.00103001	0.0333921	Unknown protein DS12 from 2D-PAGE of leaf, chloroplastic (AHRD V1 *--- UP12_ORYSJ); contains Interpro domain(s) IPR002912 Amino acid-binding ACT
Solyc01g010240.2.1	SL2.50ch01	5028897	5031428	+	563	553	511	414	764	821	682	9.65651	9.78394	9.75241	10.2857	10.3603	10.0707	632.414	-0.650397	0.108172	-6.01263	1.83e-09	6.18e-07	CRABS CLAW (Fragment) (AHRD V1 ***- Q5EMM8_GOSHI); contains Interpro domain(s) IPR006780 YABBY protein
Solyc01g010370.2.1	SL2.50ch01	5195720	5200331	-	2185	1577	1135	925	1375	1230	1315	10.658	10.5531	10.52	10.917	10.793	10.7459	1249.27	-0.278558	0.0886589	-3.14191	0.00167852	0.0465815	Dehydration-responsive protein-like (AHRD V1 **-- Q653G1_ORYSJ); contains Interpro domain(s) IPR004159 Protein of unknown function DUF248, methyltransferase putative
Solyc01g014250.2.1	SL2.50ch01	11927678	11928241	+	564	241	226	185	77	102	134	9.07416	9.1769	9.16003	8.68477	8.81238	8.89392	156.448	0.538714	0.133303	4.04126	5.32e-05	0.00388405	Unknown Protein (AHRD V1)
Solyc01g049880.2.1	SL2.50ch01	46736385	46738630	-	647	808	532	527	309	363	458	9.98498	9.81864	9.96458	9.4895	9.61604	9.71676	485.425	0.418014	0.112206	3.72542	0.00019499	0.0104544	Unknown Protein (AHRD V1)
Solyc01g056780.2.1	SL2.50ch01	56544078	56545301	+	699	4352	3095	2468	3386	3661	3490	11.8689	11.73	11.6634	12.0208	12.1246	11.9213	3376.83	-0.271422	0.0810633	-3.34827	0.000813174	0.0286079	50S ribosomal protein L34 (AHRD V1 *-*- D7KDQ0_ARALY); contains Interpro domain(s) IPR000271 Ribosomal protein L34
Solyc01g056850.2.1	SL2.50ch01	56988086	56994635	-	2299	6452	5803	3733	5854	5512	6676	12.3822	12.5495	12.1948	12.7461	12.6673	12.7785	5629.03	-0.336077	0.083712	-4.01469	5.95e-05	0.00426822	CTP synthase (AHRD V1 ***- B6U7R1_MAIZE); contains Interpro domain(s) IPR004468 CTP synthase
Solyc01g057830.2.1	SL2.50ch01	64034525	64039361	+	1546	6779	5347	4197	5498	5594	5783	12.4479	12.4403	12.3492	12.6615	12.6872	12.5851	5488.81	-0.233642	0.0676768	-3.45231	0.000555805	0.0221155	30S ribosomal protein S1 (AHRD V1 **-- B4FUZ5_MAIZE); contains Interpro domain(s) IPR003029 Ribosomal protein S1, RNA binding domain
Solyc01g060070.2.1	SL2.50ch01	69441065	69444065	-	865	377	363	334	376	502	535	9.365	9.50741	9.5772	9.64295	9.8899	9.8497	417.722	-0.422161	0.118234	-3.57054	0.000356243	0.0158551	Pore protein homolog (AHRD V1 **-- Q3EA11_ARATH); contains Interpro domain(s) IPR003397 Mitochondrial inner membrane translocase complex, subunit Tim17/22
Solyc01g060460.1.1	SL2.50ch01	70943753	70947850	-	2286	77	85	102	19	34	44	8.5413	8.6686	8.82897	8.25131	8.39786	8.44226	59.5914	0.454048	0.13067	3.47478	0.000511277	0.0206218	DNA repair protein (AHRD V1 **-- Q2ULH2_ASPOR); contains Interpro domain(s) IPR014001 DEAD-like helicase, N-terminal
Solyc01g060490.2.1	SL2.50ch01	71190764	71191676	+	731	87	72	70	19	36	31	8.58607	8.60222	8.66004	8.25131	8.41456	8.34251	50.9424	0.449361	0.132178	3.39966	0.000674687	0.0256327	GATA transcription factor 22 (AHRD V1 *-*- B6U513_MAIZE); contains Interpro domain(s) IPR000679 Zinc finger, GATA-type
Solyc01g067790.2.1	SL2.50ch01	76770187	76776008	+	3531	1535	1534	1280	899	824	1189	10.6287	10.8851	10.8765	10.4522	10.364	10.6354	1192.7	0.345086	0.101679	3.39389	0.000689082	0.0259203	Mediator of DNA damage checkpoint protein 1 (AHRD V1 *--- MDC1_PIG); contains Interpro domain(s) IPR001357 BRCT
Solyc01g068040.1.1	SL2.50ch01	77071269	77072105	+	837	107	79	48	134	133	104	8.668	8.63869	8.51762	8.95069	8.94758	8.77012	101.24	-0.455355	0.136641	-3.3325	0.000860708	0.0296647	3-5 exonuclease/ nucleic acid binding protein (AHRD V1 ***- B6TKY2_MAIZE); contains Interpro domain(s) IPR012337 Polynucleotidyl transferase, ribonuclease H fold
Solyc01g068260.2.1	SL2.50ch01	77376791	77390029	-	3158	1676	1489	1274	885	899	1235	10.7248	10.8514	10.8712	10.4358	10.454	10.6768	1220.97	0.328151	0.095147	3.44888	0.000562912	0.0223123	BRCT domain-containing protein (AHRD V1 *--- D3BB36_POLPA); contains Interpro domain(s) IPR001357 BRCT
Solyc01g079080.2.1	SL2.50ch01	78147650	78153323	-	2568	333	279	270	173	154	198	9.27911	9.31646	9.41618	9.09661	9.0292	9.11329	230.286	0.408029	0.12363	3.30042	0.000965416	0.0321044	Coiled-coil protein (AHRD V1 *-*- B9G5N1_ORYSJ)
Solyc01g079150.2.1	SL2.50ch01	78237979	78241869	-	2690	1397	885	604	1438	1132	1007	10.5277	10.2953	10.0915	10.9684	10.701	10.4584	1068.66	-0.411748	0.119364	-3.44952	0.000561594	0.0223028	AE family transporter anion exchange (AHRD V1 *--* A4RY02_OSTLU); contains Interpro domain(s) IPR003020 Bicarbonate transporter, eukaryotic
Solyc01g079470.2.1	SL2.50ch01	78516456	78517162	+	707	331	228	149	394	329	269	9.27504	9.18251	9.02993	9.68109	9.53873	9.31197	283.135	-0.469805	0.130338	-3.60452	0.00031273	0.0144156	CP12 (AHRD V1 ***- O24136_TOBAC); contains Interpro domain(s) IPR003823 Protein of unknown function CP12
Solyc01g079790.2.1	SL2.50ch01	78922547	78926789	+	1926	1593	1170	949	1486	1335	1324	10.669	10.5856	10.5472	11.0063	10.8854	10.7535	1302.47	-0.320927	0.0914806	-3.50815	0.000451237	0.0188066	Glucose-1-phosphate adenylyltransferase (AHRD V1 **** P93230_SOLLC); contains Interpro domain(s) IPR011831 Glucose-1-phosphate adenylyltransferase
Solyc01g079880.2.1	SL2.50ch01	79026109	79030253	-	1132	3923	3390	3084	2436	2233	2440	11.7369	11.8457	11.9467	11.6019	11.4961	11.4708	2878.27	0.333857	0.0794518	4.20201	2.65e-05	0.00214245	Asparagine synthetase (AHRD V1 *--- Q9ZST6_ARATH)
Solyc01g080010.2.1	SL2.50ch01	79139189	79140725	-	1537	112	88	112	44	44	45	8.68715	8.68312	8.87554	8.47637	8.47693	8.44925	72.9677	0.475339	0.136039	3.49412	0.000475625	0.0194883	Xylanase inhibitor (Fragment) (AHRD V1 **-- Q53IQ4_WHEAT); contains Interpro domain(s) IPR001461 Peptidase A1
Solyc01g080280.2.1	SL2.50ch01	79528933	79534220	+	1684	7802	6578	6051	9204	7985	7991	12.6359	12.718	12.8397	13.3651	13.1717	13.0231	7645.71	-0.435041	0.0842485	-5.16378	2.42e-07	4.5e-05	Glutamine synthetase (AHRD V1 ***- B5LAU9_CAPAN); contains Interpro domain(s) IPR008146 Glutamine synthetase, catalytic region
Solyc01g080910.2.1	SL2.50ch01	80249133	80250407	+	1275	2379	1637	1422	1242	1216	1361	11.1249	10.9594	10.997	10.802	10.7803	10.7841	1505.75	0.274111	0.0824071	3.3263	0.000880057	0.030022	Unknown Protein (AHRD V1)
Solyc01g081490.2.1	SL2.50ch01	80688400	80694078	+	2384	1495	1153	969	1280	1231	1364	10.6002	10.5699	10.5695	10.8358	10.794	10.7866	1240.96	-0.267813	0.0805421	-3.32513	0.000883777	0.0300674	RNA polymerase sigma factor (AHRD V1 *-*- Q59965_SYNP2); contains Interpro domain(s) IPR016262 RNA polymerase sigma factor, SigB/SigC/SigD, plastid
Solyc01g081570.2.1	SL2.50ch01	80765029	80767938	+	1971	5515	4322	4145	3033	3203	3793	12.1754	12.1596	12.3327	11.8791	11.9513	12.0287	3939.07	0.273779	0.0761559	3.59498	0.000324411	0.0148217	Carboxyl-terminal peptidase (AHRD V1 ***- B6TV70_MAIZE); contains Interpro domain(s) IPR004314 Protein of unknown function DUF239, plant
Solyc01g073640.2.1	SL2.50ch01	81013189	81014656	+	1331	32202	25936	18306	27106	27921	27598	14.6035	14.6251	14.3775	14.8828	14.9273	14.7557	26298.5	-0.295815	0.0756012	-3.91283	9.12e-05	0.0058905	Uncharacterized oxidoreductase Mb1385 (AHRD V1 ***- Y1385_MYCBO); contains Interpro domain(s) IPR002347 Glucose/ribitol dehydrogenase
Solyc01g073770.2.1	SL2.50ch01	81149510	81150593	+	1084	1437	1050	1032	726	753	937	10.5577	10.4708	10.6374	10.2349	10.273	10.3838	969.962	0.309914	0.0931483	3.3271	0.000877546	0.0300037	PRLI-interacting factor A (AHRD V1 *-*- B6TGN5_MAIZE)
Solyc01g087720.2.1	SL2.50ch01	82625446	82656033	+	3616	3652	3106	2999	2243	2086	2636	11.6468	11.7345	11.9108	11.4995	11.4125	11.5664	2752.51	0.281455	0.0841651	3.34408	0.000825563	0.0288472	Structural maintenance of chromosomes family protein (AHRD V1 ***- D7M7H7_ARALY); contains Interpro domain(s) IPR003395 RecF/RecN/SMC protein, N-terminal
Solyc01g087990.2.1	SL2.50ch01	82829848	82836054	-	1332	142	169	128	225	216	198	8.79336	9.00291	8.94541	9.26365	9.23768	9.11329	182.518	-0.450791	0.131904	-3.41757	0.000631818	0.0244338	MADS-box transcription factor 3 (AHRD V1 ***- D3U2H2_ORYSA); contains Interpro domain(s) IPR002100 Transcription factor, MADS-box
Solyc01g088380.1.1	SL2.50ch01	83143401	83162066	-	4287	1237	1274	1203	762	683	1014	10.4004	10.678	10.8066	10.2831	10.1768	10.4657	1019.24	0.35176	0.11092	3.17128	0.00151767	0.0434693	DNA helicase (AHRD V1 ***- A6ZT72_YEAS7); contains Interpro domain(s) IPR014808 DNA replication factor Dna2
Solyc01g088400.2.1	SL2.50ch01	83203223	83207682	+	2008	7866	6333	4947	8579	7773	7946	12.6469	12.6669	12.5681	13.268	13.1347	13.0154	7244.65	-0.501995	0.0748485	-6.70682	1.99e-11	1e-08	CER1 (AHRD V1 **-- B6TFH3_MAIZE); contains Interpro domain(s) IPR006694 Fatty acid hydroxylase
Solyc01g088430.2.1	SL2.50ch01	83234193	83237719	+	2381	556	472	310	806	533	455	9.66091	9.71685	9.51934	10.3397	9.94371	9.71128	524.426	-0.430997	0.128563	-3.35242	0.00080107	0.0284574	CER1 (AHRD V1 **-- B6TFH3_MAIZE); contains Interpro domain(s) IPR006694 Fatty acid hydroxylase
Solyc01g088660.2.1	SL2.50ch01	83424796	83425964	+	945	5510	4005	3278	2383	2787	3407	12.1742	12.0603	12.0255	11.5745	11.7735	11.8904	3464.75	0.336099	0.0855849	3.92709	8.6e-05	0.00563021	Os04g0585900 protein (Fragment) (AHRD V1 *-*- Q0JAP2_ORYSJ); contains Interpro domain(s) IPR007650 Protein of unknown function DUF581
Solyc01g089870.2.1	SL2.50ch01	83598079	83601223	-	2032	2066	1662	1248	1651	1918	1932	10.9607	10.9768	10.8479	11.1294	11.3104	11.1883	1734.51	-0.31042	0.0837256	-3.70758	0.000209247	0.011028	Pentatricopeptide repeat-containing protein (AHRD V1 ***- D7KP29_ARALY); contains Interpro domain(s) IPR002885 Pentatricopeptide repeat
Solyc01g090140.1.1	SL2.50ch01	83774730	83777404	+	675	28	24	25	4	4	5	8.25539	8.27269	8.32409	8.01508	8.01525	8.02705	14.4004	0.327599	0.100047	3.27446	0.00105865	0.0338136	Naringenin,2-oxoglutarate 3-dioxygenase (AHRD V1 *--* FL3H_ARATH); contains Interpro domain(s) IPR005123 Oxoglutarate and iron-dependent oxygenase
Solyc01g090410.2.1	SL2.50ch01	84087847	84090360	+	1223	122	109	62	214	129	141	8.72412	8.77797	8.61148	9.23042	8.93122	8.9205	130.567	-0.488627	0.136551	-3.57834	0.000345777	0.0154226	Palmitoyl protein thioesterase family protein (AHRD V1 **** D7LRP2_ARALY); contains Interpro domain(s) IPR002472 Palmitoyl protein thioesterase
Solyc01g090730.2.1	SL2.50ch01	84368145	84372011	+	1215	1612	1174	937	1515	1321	1474	10.682	10.5893	10.5337	11.0287	10.8734	10.8739	1330.63	-0.36987	0.0879894	-4.20357	2.63e-05	0.00213614	Squamosa promoter binding protein 1 (AHRD V1 *-*- Q1MU24_PHYPA); contains Interpro domain(s) IPR004333 Transcription factor, SBP-box
Solyc01g090790.2.1	SL2.50ch01	84467589	84472264	-	1874	925	584	725	1164	910	1038	10.1117	9.90071	10.2693	10.7298	10.4667	10.4902	898.149	-0.524335	0.111319	-4.71018	2.47e-06	0.00031356	BHLH transcription factor (AHRD V1 *-** B6TXR4_MAIZE); contains Interpro domain(s) IPR001092 Basic helix-loop-helix dimerisation region bHLH
Solyc01g090800.2.1	SL2.50ch01	84508667	84509784	+	973	1690	1194	954	670	935	914	10.734	10.6075	10.5528	10.1564	10.4952	10.3584	1029.48	0.330124	0.103236	3.19775	0.00138505	0.0409137	Cyclin-dependent kinase (AHRD V1 **** A6YTD1_CUCME); contains Interpro domain(s) IPR012389 Negative regulatory factor PREG
Solyc01g090900.2.1	SL2.50ch01	84614175	84615393	+	1219	387	304	262	346	415	402	9.38364	9.37666	9.39441	9.57664	9.7256	9.61035	352.62	-0.377123	0.112598	-3.34927	0.000810246	0.0286024	Unknown Protein (AHRD V1)
Solyc01g091010.2.1	SL2.50ch01	84714569	84718183	-	1077	6677	5804	3906	5791	6286	6606	12.4277	12.5498	12.2543	12.7315	12.8449	12.7643	5809.33	-0.356003	0.0794174	-4.48268	7.37e-06	0.000764937	YABBY-like transcription factor CRABS CLAW-like protein (AHRD V1 **-* Q6SRZ7_ANTMA); contains Interpro domain(s) IPR006780 YABBY protein
Solyc01g091030.2.1	SL2.50ch01	84747149	84748239	+	1091	145	95	133	62	55	52	8.80327	8.71599	8.96622	8.59758	8.55363	8.49606	88.7043	0.458788	0.136556	3.35971	0.000780251	0.0280538	Auxin-responsive family protein (AHRD V1 ***- D7LRT5_ARALY); contains Interpro domain(s) IPR003676 Auxin responsive SAUR protein
Solyc01g091170.2.1	SL2.50ch01	84863098	84865316	+	1405	1371	698	740	353	479	564	10.5078	10.0643	10.2898	9.59243	9.84848	9.89639	670.281	0.58468	0.120544	4.85035	1.23e-06	0.000170812	Agmatinase (AHRD V1 ***- Q1IPT1_ACIBL); contains Interpro domain(s) IPR016160 Aldehyde dehydrogenase, conserved site IPR006035 Ureohydrolase
Solyc01g091620.2.1	SL2.50ch01	85197219	85201424	-	2037	7590	5956	4262	6741	6014	6138	12.5989	12.5844	12.3695	12.9376	12.785	12.6651	6063.69	-0.267473	0.0833235	-3.21005	0.00132711	0.0397767	Glycogen synthase kinase (AHRD V1 **** C7AE95_SOYBN); contains Interpro domain(s) IPR002290 Serine/threonine protein kinase
Solyc01g093960.2.1	SL2.50ch01	85535132	85540286	-	986	1832	1576	1189	1569	1825	1797	10.824	10.9159	10.7935	11.0696	11.2506	11.1027	1625.75	-0.331467	0.0846369	-3.91634	8.99e-05	0.00583831	MADS box transcription factor (AHRD V1 ***- Q2NNC0_ELAGV); contains Interpro domain(s) IPR002487 Transcription factor, K-box
Solyc01g094890.2.1	SL2.50ch01	86291764	86299055	-	2516	457	375	246	571	418	394	9.50639	9.53232	9.34959	10.0052	9.73163	9.59437	410.176	-0.408941	0.124334	-3.28905	0.00100526	0.0330043	Ferric reductase oxidase (AHRD V1 **-* D6RVS5_HORVU); contains Interpro domain(s) IPR013121 Ferric reductase, NAD binding
Solyc01g095320.2.1	SL2.50ch01	86628756	86633652	+	3622	286	255	357	185	95	109	9.17934	9.25545	9.63018	9.13756	8.77877	8.79202	213.768	0.537374	0.136645	3.93264	8.4e-05	0.00554331	BCL-2-associated athanogene 6 (AHRD V1 *-*- D7LDX9_ARALY); contains Interpro domain(s) IPR003103 Apoptosis regulator Bcl-2 protein, BAG
Solyc01g095360.2.1	SL2.50ch01	86636773	86637920	+	1148	588	485	450	263	308	389	9.70696	9.73961	9.8239	9.37137	9.48837	9.58427	405.646	0.380108	0.113821	3.33952	0.000839219	0.0290784	C2 domain-containing protein (AHRD V1 *-*- D7M4Y1_ARALY); contains Interpro domain(s) IPR018029 C2 membrane targeting protein
Solyc01g095640.1.1	SL2.50ch01	86855787	86856631	-	285	92	68	79	23	24	40	8.60743	8.58052	8.71121	8.29479	8.30546	8.41343	52.6558	0.478713	0.132625	3.60952	0.000306762	0.0142358	Myb family transcription factor (AHRD V1 **** D7LC50_ARALY); contains Interpro domain(s) IPR015495 Myb transcription factor
Solyc01g095740.2.1	SL2.50ch01	86937684	86944774	-	2883	5466	4821	3396	5092	4481	5512	12.1638	12.3031	12.0714	12.5585	12.3905	12.5209	4763.96	-0.306531	0.0785206	-3.90383	9.47e-05	0.00609122	ATP-dependent RNA helicase DBP4 (AHRD V1 *-** C1GZM0_PARBA); contains Interpro domain(s) IPR011545 DNA/RNA helicase, DEAD/DEAH box type, N-terminal
Solyc01g095750.2.1	SL2.50ch01	86945274	86951975	-	2208	352	265	299	85	83	145	9.317	9.28128	9.49186	8.72751	8.7178	8.93535	198.128	0.847217	0.132963	6.37181	1.87e-10	8.21e-08	Long-chain-fatty-acid-CoA ligase (AHRD V1 **** B2WS80_ARAHA); contains Interpro domain(s) IPR000873 AMP-dependent synthetase and ligase
Solyc01g095960.2.1	SL2.50ch01	87075294	87077907	+	1573	240	118	112	33	28	106	9.0717	8.81552	8.87554	8.38882	8.34444	8.77895	99.0271	0.449938	0.130756	3.44104	0.000579481	0.0226315	Diacylglycerol O-acyltransferase (AHRD V1 ***- A5UW30_ROSS1); contains Interpro domain(s) IPR009721 Protein of unknown function DUF1298
Solyc01g096070.2.1	SL2.50ch01	87180948	87185212	+	2411	9812	7616	6633	5583	4921	6128	12.9462	12.9166	12.9646	12.6822	12.5152	12.6629	6645.47	0.318299	0.0690307	4.61098	4.01e-06	0.000459805	Auxin response factor 9 (AHRD V1 **** D7R605_SOLLC); contains Interpro domain(s) IPR010525 Auxin response factor
Solyc01g096100.2.1	SL2.50ch01	87198467	87202872	-	1992	2307	2058	1814	1160	1203	1569	11.0888	11.2278	11.2845	10.726	10.7683	10.9451	1654.95	0.420175	0.0901393	4.6614	3.14e-06	0.000380789	AT2G46550 protein (Fragment) (AHRD V1 ***- B9DHY8_ARATH)
Solyc01g096260.2.1	SL2.50ch01	87339655	87341274	+	1046	1451	907	716	570	600	725	10.5681	10.3201	10.2569	10.0035	10.0529	10.1289	797.538	0.392218	0.105297	3.72488	0.000195409	0.0104544	Unknown Protein (AHRD V1)
Solyc01g096480.2.1	SL2.50ch01	87560207	87563634	+	910	1497	1144	800	1202	1243	1387	10.6016	10.5615	10.3688	10.7654	10.8048	10.8053	1199.43	-0.319236	0.0910736	-3.50525	0.000456179	0.0188386	Thioredoxin protein (AHRD V1 ***- Q6JE37_NICBE); contains Interpro domain(s) IPR013766 Thioredoxin domain
Solyc01g096660.2.1	SL2.50ch01	87697744	87700535	+	1110	1884	1459	1292	1900	1783	1771	10.8555	10.8284	10.8871	11.2969	11.2227	11.0856	1681.81	-0.386145	0.0834354	-4.62807	3.69e-06	0.000435545	Genomic DNA chromosome 5 P1 clone MOJ9 (AHRD V1 ***- Q9FL44_ARATH)
Solyc01g096750.1.1	SL2.50ch01	87775416	87780067	+	2646	434	461	296	665	571	660	9.46746	9.69726	9.48425	10.1492	10.0068	10.0399	519.436	-0.676162	0.111885	-6.04337	1.51e-09	5.47e-07	Argonaute 4-like protein (AHRD V1 ***- D5FQ91_PELHO); contains Interpro domain(s) IPR003165 Stem cell self-renewal protein Piwi
Solyc01g097460.2.1	SL2.50ch01	88306837	88314043	+	2024	5523	4265	3286	4734	4459	4476	12.1773	12.1422	12.0287	12.4612	12.384	12.2448	4421.81	-0.248465	0.0771206	-3.22178	0.00127399	0.0386331	Ribose-5-phosphate isomerase (AHRD V1 ***- A8IRQ1_CHLRE); contains Interpro domain(s) IPR004788 Ribose 5-phosphate isomerase
Solyc01g097510.2.1	SL2.50ch01	88336180	88339282	-	1258	1113	784	706	506	464	612	10.2929	10.1755	10.2429	9.89543	9.82073	9.97013	678.043	0.442192	0.0986888	4.48067	7.44e-06	0.000768324	Annexin 3 (AHRD V1 ***- A9X4R3_BRAJU); contains Interpro domain(s) IPR015472 Annexin like protein IPR001464 Annexin
Solyc01g097520.2.1	SL2.50ch01	88344771	88347023	+	1144	4430	3095	2901	1899	1750	2507	11.8916	11.73	11.8682	11.2963	11.2005	11.5042	2684.85	0.502814	0.088234	5.69863	1.21e-08	3.33e-06	Annexin 11 (AHRD V1 ***- D6QX28_SOYBN); contains Interpro domain(s) IPR009118 Annexin, type plant
Solyc01g098400.2.1	SL2.50ch01	88922299	88924046	-	892	2398	1646	1453	1185	1289	1324	11.1343	10.9657	11.022	10.7496	10.8457	10.7535	1512.34	0.29365	0.0840657	3.4931	0.00047745	0.0195244	Histidine phosphotransfer protein (AHRD V1 **** B9I823_POPTR); contains Interpro domain(s) IPR008207 Signal transduction histidine kinase, phosphotransfer (Hpt) region
Solyc01g099020.2.1	SL2.50ch01	89359591	89361309	-	1377	118	86	106	196	158	153	8.70954	8.67347	8.84789	9.17374	9.044	8.96437	138.734	-0.508257	0.135169	-3.76015	0.000169809	0.00936693	GDSL esterase/lipase At5g03980 (AHRD V1 ***- GDL74_ARATH); contains Interpro domain(s) IPR001087 Lipase, GDSL
Solyc01g099150.2.1	SL2.50ch01	89463670	89469398	+	2766	71	56	61	127	89	104	8.51294	8.51099	8.60517	8.92201	8.74885	8.77012	86.1362	-0.461997	0.136655	-3.38076	0.000722868	0.026657	Lipoxygenase (AHRD V1 **** Q9FT17_SOLLC); contains Interpro domain(s) IPR001246 Lipoxygenase, plant
Solyc01g099160.2.1	SL2.50ch01	89475688	89483138	+	2955	402	376	324	631	400	492	9.41105	9.53437	9.55343	10.0989	9.69498	9.77719	441.961	-0.467754	0.122424	-3.82076	0.00013304	0.00773915	Lipoxygenase (AHRD V1 **** Q9FT17_SOLLC); contains Interpro domain(s) IPR001246 Lipoxygenase, plant
Solyc01g099780.2.1	SL2.50ch01	89920250	89922467	+	854	519	346	284	461	431	522	9.60543	9.47121	9.45333	9.81361	9.75746	9.82821	423.894	-0.405791	0.109721	-3.69841	0.000216958	0.0112856	Translationally-controlled tumor protein homolog (AHRD V1 ***- B5XDL0_SALSA); contains Interpro domain(s) IPR001983 Translationally controlled tumour-associated TCTP
Solyc01g100030.2.1	SL2.50ch01	90109000	90110385	+	1058	10588	9182	8041	4926	6518	7337	13.0501	13.1724	13.2284	12.5142	12.8941	12.9066	7631.77	0.342372	0.08987	3.80964	0.000139172	0.00800569	Deoxyuridine 5&apos-triphosphate nucleotidohydrolase (AHRD V1 ***- D0NVQ2_PHYIN); contains Interpro domain(s) IPR008181 DeoxyUTP pyrophosphatase subfamily 1
Solyc01g100370.2.1	SL2.50ch01	90425251	90427866	+	1911	894	703	731	300	398	507	10.0793	10.071	10.2776	9.46731	9.69084	9.80296	575.104	0.594965	0.116532	5.10561	3.3e-07	5.77e-05	Universal stress protein (AHRD V1 ***- B6SNQ1_MAIZE); contains Interpro domain(s) IPR006016 UspA
Solyc01g101030.2.1	SL2.50ch01	90891148	90895145	-	3433	3693	3190	3047	1916	2238	2741	11.6608	11.7683	11.9312	11.307	11.4989	11.6151	2765.48	0.311884	0.0917863	3.39794	0.000678954	0.0256327	FACT complex subunit SPT16 (AHRD V1 ***- D3AWW1_POLPA); contains Interpro domain(s) IPR013953 FACT complex subunit Spt16p/Cdc68p
Solyc01g102950.2.1	SL2.50ch01	91603723	91610265	+	2078	822	585	562	841	731	736	10.0008	9.90224	10.0238	10.3831	10.2435	10.1434	712.796	-0.355773	0.102129	-3.48358	0.000494748	0.0200728	FAD dependent oxidoreductase (AHRD V1 **-- B5VX05_SPIMA)
Solyc01g102960.2.1	SL2.50ch01	91610881	91611760	+	880	106	54	193	16	22	30	8.66411	8.49865	9.18685	8.21551	8.28471	8.334	70.5299	0.587441	0.122836	4.78232	1.73e-06	0.000229388	class IV heat shock protein (AHRD V1 ***- B6T3F5_MAIZE); contains Interpro domain(s) IPR002068 Heat shock protein Hsp20
Solyc01g103590.2.1	SL2.50ch01	92168251	92169476	+	1058	7626	5231	4653	3728	3850	4584	12.6052	12.4112	12.4862	12.146	12.1904	12.2762	4823.31	0.298766	0.0743593	4.01788	5.87e-05	0.00422756	Glyoxalase/bleomycin resistance protein/dioxygenase (AHRD V1 **-- Q2HVV5_MEDTR); contains Interpro domain(s) IPR004360 Glyoxalase/bleomycin resistance protein/dioxygenase
Solyc01g104320.2.1	SL2.50ch01	92731207	92735050	-	1239	539	424	392	185	254	366	9.63573	9.629	9.70664	9.13756	9.34799	9.53672	350.76	0.399598	0.126131	3.16811	0.00153432	0.0438246	PAP fibrillin (AHRD V1 ***- A2Q498_MEDTR); contains Interpro domain(s) IPR006843 PAP fibrillin
Solyc01g104720.2.1	SL2.50ch01	93118152	93119074	-	472	903	641	730	357	319	354	10.0888	9.98506	10.2762	9.60137	9.51501	9.51114	536.966	0.762233	0.110764	6.88156	5.92e-12	3.3e-09	Unknown Protein (AHRD V1)
Solyc01g104730.2.1	SL2.50ch01	93123215	93123959	-	745	64	50	58	20	13	20	8.4782	8.47325	8.58593	8.26258	8.17642	8.23928	36.4057	0.451944	0.126283	3.57882	0.000345151	0.0154226	MAPK activating protein (AHRD V1 ***- B6TKI4_MAIZE); contains Interpro domain(s) IPR005178 Protein of unknown function DUF300
Solyc01g105180.2.1	SL2.50ch01	93450683	93455575	+	1678	560	418	259	195	233	266	9.66676	9.61757	9.38614	9.1705	9.28839	9.30427	308.774	0.43771	0.123831	3.53473	0.000408191	0.017635	LIM zinc-binding protein (AHRD V1 *--* D6TLS9_9CHLR)
Solyc01g105410.2.1	SL2.50ch01	93587661	93588898	+	1238	1315	1416	1647	663	627	825	10.4639	10.7949	11.1691	10.1463	10.0945	10.2552	1076.54	0.466661	0.136655	3.41488	0.000638095	0.0245387	Os06g0220000 protein (Fragment) (AHRD V1 ***- Q0DDJ2_ORYSJ); contains Interpro domain(s) IPR006766 Phosphate-induced protein 1 conserved region
Solyc01g105500.2.1	SL2.50ch01	93651853	93654596	+	1909	326	255	205	179	123	147	9.26482	9.25545	9.22587	9.11729	8.90612	8.94269	200.274	0.403206	0.128915	3.12769	0.00176188	0.0481916	Endo-1 4-beta-xylanase (AHRD V1 ***- B6SW51_MAIZE); contains Interpro domain(s) IPR013781 Glycoside hydrolase, subgroup, catalytic core
Solyc01g105720.2.1	SL2.50ch01	93787101	93789004	+	1904	4122	2598	2178	1871	1687	2185	11.7996	11.5112	11.5077	11.2784	11.1569	11.336	2359.85	0.364128	0.0912016	3.99256	6.54e-05	0.00456024	Unknown Protein (AHRD V1)
Solyc01g105800.2.1	SL2.50ch01	93839471	93848297	+	1151	2288	1579	1130	684	713	829	11.0791	10.918	10.7369	10.1765	10.2188	10.26	1147.83	0.802827	0.0984077	8.15817	3.4e-16	4.39e-13	MADS box transcription factor (AHRD V1 **-- Q2NNB9_ELAGV); contains Interpro domain(s) IPR002100 Transcription factor, MADS-box
Solyc01g105890.2.1	SL2.50ch01	93912519	93915326	+	2054	1225	696	538	499	429	488	10.3904	10.0616	9.98349	9.88304	9.75352	9.77023	618.229	0.427119	0.116406	3.66923	0.000243279	0.0121351	(E)-beta-ocimene synthase (AHRD V1 **** Q5CD81_CITUN); contains Interpro domain(s) IPR005630 Terpene synthase, metal-binding domain
Solyc01g106000.2.1	SL2.50ch01	93993070	93994746	-	1093	2121	1610	1358	956	1078	1206	10.991	10.9403	10.944	10.5168	10.6475	10.6508	1353.55	0.40845	0.0833726	4.89909	9.63e-07	0.000141016	Isochorismatase hydrolase (AHRD V1 ***- B6TNR9_MAIZE); contains Interpro domain(s) IPR000868 Isochorismatase-like
Solyc01g107070.2.1	SL2.50ch01	94721935	94722891	-	904	58	56	57	17	16	8	8.4468	8.51099	8.57939	8.2278	8.21586	8.08343	34.4425	0.487893	0.122535	3.98168	6.84e-05	0.00471057	N-hydroxycinnamoyl/benzoyltransferase-like protein (AHRD V1 **-- Q9SD98_ARATH); contains Interpro domain(s) IPR003480 Transferase
Solyc01g108980.1.1	SL2.50ch01	96090520	96091238	+	360	56	25	36	4	2	6	8.43596	8.28207	8.4248	8.01508	7.95627	8.04738	19.987	0.464973	0.106786	4.35424	1.34e-05	0.00123654	Protein FAR1-RELATED SEQUENCE 2 (AHRD V1 ***- FRS2_ARATH); contains Interpro domain(s) IPR018289 MULE transposase, conserved domain
Solyc01g109010.2.1	SL2.50ch01	96099638	96102136	-	1150	304	280	257	73	31	51	9.21864	9.31893	9.38059	8.66249	8.37182	8.48958	159.302	1.19028	0.136147	8.74266	2.28e-18	3.62e-15	Unknown Protein (AHRD V1)
Solyc01g109390.2.1	SL2.50ch01	96361928	96362671	+	744	257	193	162	28	45	80	9.11279	9.07982	9.07884	8.34399	8.48429	8.65596	120.554	0.872666	0.136662	6.38558	1.71e-10	7.84e-08	PVR3-like protein (AHRD V1 ***- B6TVY8_MAIZE); contains Interpro domain(s) IPR013770 Plant lipid transfer protein and hydrophobic protein, helical
Solyc01g109500.2.1	SL2.50ch01	96426524	96428358	-	1729	1481	951	1142	767	790	797	10.59	10.3683	10.7486	10.2897	10.3212	10.221	971.882	0.343172	0.104029	3.29881	0.000970939	0.0321844	BURP domain-containing protein (AHRD V1 *--- B2ZPK5_SOLTU); contains Interpro domain(s) IPR004873 BURP
Solyc01g109670.2.1	SL2.50ch01	96570598	96571079	+	262	220	122	172	201	307	322	9.02112	8.8317	9.11492	9.18979	9.48591	9.44011	225.907	-0.531758	0.133239	-3.99101	6.58e-05	0.00457459	MYB transcription factor (AHRD V1 *-*- Q9SIJ5_ARATH); contains Interpro domain(s) IPR015609 Molecular chaperone, heat shock protein, Hsp40, DnaJ
Solyc01g109880.2.1	SL2.50ch01	96724007	96725081	+	1075	5186	3571	3562	2330	3172	2996	12.0951	11.9122	12.1335	11.5466	11.9388	11.7269	3401.73	0.295887	0.093239	3.17342	0.00150653	0.0432153	BZIP transcription factor (AHRD V1 ***- C0KYN1_SOLLC); contains Interpro domain(s) IPR011700 Basic leucine zipper
Solyc01g109950.2.1	SL2.50ch01	96773764	96776718	+	2955	24	14	11	44	37	36	8.22285	8.16486	8.15323	8.47637	8.42273	8.38305	28.1078	-0.376695	0.120516	-3.12569	0.00177386	0.048391	Pto-like, Serine/threonine kinase protein, resistance protein
Solyc01g110140.2.1	SL2.50ch01	96917294	96919283	-	778	460	296	267	108	135	223	9.51137	9.35774	9.40806	8.83933	8.95566	9.1875	237.227	0.587576	0.132256	4.44272	8.88e-06	0.000885658	Stylish (AHRD V1 **-- D2KC71_BRARP); contains Interpro domain(s) IPR007818 Protein of unknown function DUF702
Solyc01g110370.2.1	SL2.50ch01	97087414	97092095	-	1351	2509	1833	1160	2473	2270	2351	11.1879	11.0907	10.7659	11.6208	11.5164	11.4252	2084.95	-0.500333	0.0999133	-5.00767	5.51e-07	8.85e-05	Zinc finger protein CONSTANS-LIKE 3 (AHRD V1 *--- COL3_ARATH); contains Interpro domain(s) IPR000315 Zinc finger, B-box
Solyc01g110600.2.1	SL2.50ch01	97252588	97254173	+	495	648	412	316	180	198	296	9.78899	9.60602	9.53407	9.12069	9.1813	9.37904	325.534	0.568432	0.125736	4.52085	6.16e-06	0.000672968	Unknown Protein (AHRD V1)
Solyc01g111340.2.1	SL2.50ch01	97617582	97620359	-	2038	396	261	209	127	145	205	9.40017	9.27102	9.23857	8.92201	8.99506	9.1346	214.896	0.433645	0.129185	3.35678	0.000788571	0.0281743	Endo-1 4-beta-xylanase (AHRD V1 **-- B6SW51_MAIZE); contains Interpro domain(s) IPR013781 Glycoside hydrolase, subgroup, catalytic core
Solyc01g111400.2.1	SL2.50ch01	97660857	97663561	+	2705	4591	3922	3161	4365	3853	4114	11.9375	12.0332	11.9785	12.3534	12.1914	12.1343	3987.35	-0.249082	0.0763256	-3.26341	0.00110079	0.034759	Subtilisin-like protease (AHRD V1 **-- A9XG40_TOBAC); contains Interpro domain(s) IPR015500 Peptidase S8, subtilisin-related
Solyc01g112060.2.1	SL2.50ch01	98176197	98179450	-	1344	2889	2188	1970	2740	2547	2472	11.3574	11.3014	11.3845	11.7498	11.6599	11.4869	2462.84	-0.302346	0.0828366	-3.64991	0.000262337	0.0127471	NmrA family protein (AHRD V1 **-- B2J8Q2_NOSP7); contains Interpro domain(s) IPR016040 NAD(P)-binding domain
Solyc01g112140.2.1	SL2.50ch01	98226301	98228797	-	1842	746	637	597	375	378	487	9.91252	9.97932	10.0805	9.6408	9.64865	9.76848	527.202	0.408467	0.106161	3.84762	0.000119269	0.00711859	Dimethylaniline monooxygenase 5 (AHRD V1 **** B5X0U9_SALSA); contains Interpro domain(s) IPR012143 Dimethylaniline monooxygenase, N-oxide-forming
Solyc02g055440.2.1	SL2.50ch02	2573365	2574575	-	802	707	624	481	717	666	680	9.86478	9.96047	9.8824	10.2226	10.1523	10.0679	645.289	-0.321737	0.0992257	-3.24248	0.00118496	0.0367427	Genomic DNA chromosome 3 P1 clone MPN9 (AHRD V1 ***- Q9LT28_ARATH)
Solyc02g049070.2.1	SL2.50ch02	3732823	3746642	+	1367	2602	2087	1563	2023	2259	2403	11.2313	11.2446	11.1073	11.3729	11.5104	11.452	2137.86	-0.270476	0.0792012	-3.41505	0.000637702	0.0245387	Genomic DNA chromosome 5 P1 clone MAH20 (AHRD V1 **-- Q9FNN4_ARATH)
Solyc02g014740.1.1	SL2.50ch02	18023947	18024618	+	672	218	198	172	76	89	140	9.01591	9.09512	9.11492	8.67926	8.74885	8.91675	145.025	0.453309	0.134774	3.36347	0.000769688	0.0278368	Os09g0451700 protein (Fragment) (AHRD V1 *-*- Q0J1B9_ORYSJ); contains Interpro domain(s) IPR007592 Protein of unknown function DUF573
Solyc02g020940.2.1	SL2.50ch02	20374738	20376520	+	1541	1172	950	973	1666	1326	1170	10.3451	10.3672	10.5739	11.1401	10.8777	10.618	1224.64	-0.481694	0.112019	-4.30012	1.71e-05	0.00149374	Glyceraldehyde-3-phosphate dehydrogenase (AHRD V1 **** D7UNZ5_BRARC); contains Interpro domain(s) IPR000173 Glyceraldehyde 3-phosphate dehydrogenase
Solyc02g024070.2.1	SL2.50ch02	24919618	24925918	+	2974	8628	6999	5749	4813	4566	5507	12.7716	12.8019	12.7704	12.4832	12.4154	12.5196	5921.51	0.310732	0.0649467	4.78441	1.71e-06	0.000228478	Class III homeodomain-leucine zipper (AHRD V1 ***- Q1WD30_GINBI); contains Interpro domain(s) IPR013978 MEKHLA
Solyc02g032650.2.1	SL2.50ch02	28907111	28910721	+	3253	95	65	97	203	176	175	8.61994	8.56379	8.80473	9.19614	9.10805	9.03996	138.963	-0.702923	0.135816	-5.17556	2.27e-07	4.27e-05	Nbs-lrr, resistance protein
Solyc02g032850.2.1	SL2.50ch02	29420332	29430507	+	2021	550	392	436	265	260	314	9.65208	9.56674	9.79658	9.37676	9.36446	9.42166	362.589	0.411134	0.115713	3.55304	0.000380803	0.0166609	Phytoalexin deficient 4 (Fragment) (AHRD V1 ***- B2BDV5_ARALY); contains Interpro domain(s) IPR002921 Lipase, class 3
Solyc02g037550.2.1	SL2.50ch02	31094995	31098669	-	1271	157	110	100	47	65	43	8.84182	8.78223	8.81936	8.49818	8.61654	8.43518	83.9636	0.495689	0.136605	3.62862	0.000284936	0.0135269	Auxin efflux carrier family protein (AHRD V1 **** D7KJ74_ARALY); contains Interpro domain(s) IPR004776 Auxin efflux carrier
Solyc02g062020.2.1	SL2.50ch02	33605070	33610000	-	1236	2423	1787	1329	1875	2321	2373	11.1466	11.061	10.9193	11.281	11.5439	11.4366	2002.33	-0.399185	0.0904405	-4.41379	1.02e-05	0.000984828	Ras-like GTP-binding protein RHO (AHRD V1 **-- RHO_APLCA); contains Interpro domain(s) IPR003578 Ras small GTPase, Rho type
Solyc02g062610.2.1	SL2.50ch02	34326437	34331402	-	1526	1231	947	752	1190	1092	1197	10.3954	10.3639	10.306	10.7543	10.6616	10.6427	1064.14	-0.398894	0.0868341	-4.59375	4.35e-06	0.00049671	Hydrolase alpha/beta fold family protein (AHRD V1 ***- D7MBG9_ARALY); contains Interpro domain(s) IPR000073 Alpha/beta hydrolase fold-1
Solyc02g062780.2.1	SL2.50ch02	34555589	34566045	-	2547	5549	4594	3994	3256	3314	3984	12.1835	12.2396	12.2837	11.9703	11.9953	12.0925	4050.66	0.221084	0.0704727	3.13715	0.00170597	0.0470359	Chromodomain-helicase-DNA-binding protein 6 (AHRD V1 **-* CHD6_HUMAN); contains Interpro domain(s) IPR000330 SNF2-related
Solyc02g062820.1.1	SL2.50ch02	34613069	34614827	+	186	35	31	52	0	0	0	8.30705	8.33472	8.54577	7.81367	7.81367	7.81367	19.2376	0.532171	0.100867	5.27599	1.32e-07	2.73e-05	Unknown Protein (AHRD V1)
Solyc02g063000.2.1	SL2.50ch02	35019139	35020978	-	1728	45	22	51	169	88	78	8.37234	8.2533	8.53885	9.08259	8.74375	8.64565	78.7559	-0.545957	0.129387	-4.21958	2.45e-05	0.00200762	Glucosyltransferase (AHRD V1 **** A7M6J8_9ERIC); contains Interpro domain(s) IPR002213 UDP-glucuronosyl/UDP-glucosyltransferase
Solyc02g063430.2.1	SL2.50ch02	35520853	35523247	-	1255	2004	1766	1479	690	823	1086	10.9257	11.0472	11.0427	10.185	10.3628	10.5381	1271.43	0.704934	0.100053	7.04562	1.85e-12	1.27e-09	BHLH transcription factor (AHRD V1 **** A9YWR2_MEDTR); contains Interpro domain(s) IPR011598 Helix-loop-helix DNA-binding
Solyc02g063450.2.1	SL2.50ch02	35542967	35548538	-	2560	3746	2539	2574	2139	1593	2169	11.6787	11.4829	11.7163	11.4411	11.0894	11.3271	2407.18	0.339417	0.0947717	3.58142	0.000341731	0.0154085	Hypothetical YFW family protein 5 (AHRD V1 *--- Q5AP84_CANAL); contains Interpro domain(s) IPR009836 Protein of unknown function DUF1399
Solyc02g065020.1.1	SL2.50ch02	36140170	36140815	+	546	1023	701	506	869	980	1087	10.2092	10.0683	9.92771	10.4169	10.5449	10.539	854.564	-0.510808	0.102184	-4.99891	5.77e-07	9.16e-05	Unknown Protein (AHRD V1)
Solyc02g067090.2.1	SL2.50ch02	37319759	37328943	+	1962	2806	2214	2048	1632	1589	1890	11.3221	11.3157	11.4319	11.1157	11.0864	11.1622	1997.25	0.258752	0.0768551	3.36675	0.000760607	0.0276051	Unknown Protein (AHRD V1)
Solyc02g067230.2.1	SL2.50ch02	37413250	37416436	-	1868	680	572	374	832	622	643	9.83065	9.88223	9.66791	10.3721	10.0869	10.0156	620.178	-0.44621	0.115338	-3.86871	0.000109412	0.00664698	Dof zinc finger protein (AHRD V1 ***- C4B6D7_IPOBA); contains Interpro domain(s) IPR003851 Zinc finger, Dof-type
Solyc02g067360.2.1	SL2.50ch02	37557860	37562901	-	1674	332	247	210	413	328	390	9.27708	9.23435	9.24172	9.72011	9.53638	9.5863	321.045	-0.547022	0.116576	-4.69242	2.7e-06	0.000333871	Protease Do-like (S2 serine-type protease) (AHRD V1 **** Q7UQ70_RHOBA); contains Interpro domain(s) IPR001254 Peptidase S1 and S6, chymotrypsin/Hap
Solyc02g067580.2.1	SL2.50ch02	37738630	37740835	+	686	4617	3500	3201	2131	2716	2909	11.9447	11.8865	11.9948	11.4365	11.7408	11.6897	3115.63	0.31773	0.0854029	3.72037	0.000198934	0.0106155	B12D-like protein (AHRD V1 ***- D2XQY6_WOLAR); contains Interpro domain(s) IPR010530 B12D
Solyc02g067690.2.1	SL2.50ch02	37817307	37819014	-	1663	414	321	199	174	102	150	9.43253	9.41586	9.20654	9.10008	8.81238	8.95359	216.525	0.565168	0.132643	4.26082	2.04e-05	0.00174532	Glucosyltransferase-like protein (AHRD V1 **** Q9LEQ4_ARATH); contains Interpro domain(s) IPR002213 UDP-glucuronosyl/UDP-glucosyltransferase
Solyc02g067860.2.1	SL2.50ch02	37962281	37966291	+	1263	641	515	519	360	314	342	9.77969	9.79062	9.95066	9.60803	9.50297	9.485	441.352	0.428242	0.110899	3.86156	0.000112663	0.00680295	Aldose 1-epimerase family protein (AHRD V1 **** D7M6K2_ARALY); contains Interpro domain(s) IPR014718 Glycoside hydrolase-type carbohydrate-binding, subgroup
Solyc02g068030.1.1	SL2.50ch02	38083957	38084799	-	843	217	171	174	96	45	68	9.0133	9.00956	9.12199	8.78284	8.48429	8.59183	124.732	0.632477	0.13662	4.62947	3.67e-06	0.000435105	Unknown Protein (AHRD V1)
Solyc02g069290.2.1	SL2.50ch02	39224620	39228585	-	3381	232	232	186	399	248	333	9.05177	9.19363	9.16342	9.69147	9.33128	9.46501	274.852	-0.516334	0.128513	-4.01776	5.88e-05	0.00422756	Transducin-like (AHRD V1 **-- Q6H6D6_ORYSJ); contains Interpro domain(s) IPR011989 Armadillo-like helical
Solyc02g069760.1.1	SL2.50ch02	39581426	39584878	+	552	0	0	0	29	46	42	7.81367	7.81367	7.81367	8.35327	8.49157	8.42802	20.6424	-0.633414	0.106332	-5.95696	2.57e-09	8.56e-07	RING-finger protein-like (AHRD V1 *-*- Q5QLR6_ORYSJ); contains Interpro domain(s) IPR018957 Zinc finger, C3HC4 RING-type
Solyc02g070390.2.1	SL2.50ch02	40120318	40127411	-	1649	1385	1240	932	1399	1275	1297	10.5185	10.6485	10.528	10.9368	10.8334	10.7306	1252.73	-0.310106	0.0901363	-3.44041	0.00058083	0.0226315	PTAC12 (AHRD V1 ***- D7LH29_ARALY)
Solyc02g070600.1.1	SL2.50ch02	40317008	40319433	-	1236	1344	1013	838	624	722	854	10.4868	10.4334	10.4166	10.0883	10.2312	10.2897	877.5	0.294793	0.0947257	3.11207	0.00185779	0.0496532	F-box family protein (AHRD V1 ***- B9GFB6_POPTR); contains Interpro domain(s) IPR001810 Cyclin-like F-box
Solyc02g071700.2.1	SL2.50ch02	41066412	41069631	+	1280	11096	6783	5433	4722	4959	5791	13.1143	12.7595	12.694	12.4578	12.5255	12.5869	6241.43	0.322144	0.0905526	3.55753	0.000374354	0.0164836	GDSL esterase/lipase At1g29670 (AHRD V1 ***- GDL15_ARATH); contains Interpro domain(s) IPR001087 Lipase, GDSL
Solyc02g071730.2.1	SL2.50ch02	41094016	41099470	-	993	978	851	555	1039	1117	1108	10.1653	10.2562	10.0122	10.6058	10.6864	10.5594	941.767	-0.561028	0.0974074	-5.75961	8.43e-09	2.51e-06	MADS-box transcription factor AGAMOUS (AHRD V1 **-* Q8GTY3_HELAN); contains Interpro domain(s) IPR002100 Transcription factor, MADS-box IPR002487 Transcription factor, K-box
Solyc02g071750.2.1	SL2.50ch02	41119917	41124298	-	1778	183	119	148	71	87	62	8.92002	8.8196	9.02607	8.6511	8.73863	8.55749	109.342	0.437727	0.13654	3.20586	0.00134658	0.0401541	Cyclic phosphodiesterase (AHRD V1 ***- D7M9D2_ARALY); contains Interpro domain(s) IPR012386 2 , 3 cyclic phosphodiesterase, plant
Solyc02g071780.2.1	SL2.50ch02	41128676	41134919	-	2046	936	646	536	827	753	791	10.123	9.99221	9.98007	10.3659	10.273	10.2136	742.527	-0.316315	0.0983445	-3.21639	0.00129812	0.0391513	Necrotic spotted lesions 1 (Fragment) (AHRD V1 *-*- B6ZA38_HELPE); contains Interpro domain(s) IPR001862 Membrane attack complex component/perforin/complement C9
Solyc02g071820.2.1	SL2.50ch02	41169272	41178174	-	3165	441	233	303	69	140	126	9.47944	9.19639	9.50193	8.63954	8.97556	8.86256	209.441	0.753064	0.135574	5.55462	2.78e-08	7.01e-06	Receptor like kinase, RLK
Solyc02g071880.2.1	SL2.50ch02	41243324	41256491	-	3250	1050	873	839	600	509	695	10.2349	10.2816	10.4178	10.0513	9.90225	10.0886	748.591	0.367475	0.101405	3.62383	0.000290274	0.013703	Receptor like kinase, RLK
Solyc02g077240.2.1	SL2.50ch02	42240241	42243335	+	2193	842	896	684	277	381	444	10.0231	10.3078	10.2117	9.40861	9.65507	9.691	572.712	0.73297	0.117076	6.26062	3.83e-10	1.62e-07	Pyruvate decarboxylase (AHRD V1 **** Q1I1D9_CITSI); contains Interpro domain(s) IPR012110 Pyruvate decarboxylase/indolepyruvate decarboxylase
Solyc02g077880.2.1	SL2.50ch02	42713672	42714750	+	768	2257	1755	2096	1054	777	998	11.0632	11.0399	11.4604	10.6212	10.3044	10.4491	1462.46	0.755542	0.109599	6.89367	5.44e-12	3.12e-09	Auxin-repressed protein (AHRD V1 ***- Q6PXE1_9SOLN); contains Interpro domain(s) IPR008406 Dormancyauxin associated
Solyc02g077930.1.1	SL2.50ch02	42753048	42753200	-	153	322	247	159	138	110	138	9.25656	9.23435	9.06777	8.9667	8.84926	8.9092	178.4	0.450803	0.13078	3.44702	0.000566798	0.0223806	Unknown Protein (AHRD V1)
Solyc02g077940.1.1	SL2.50ch02	42753490	42753654	+	165	313	148	196	91	103	145	9.23777	8.93027	9.19674	8.75815	8.81708	8.93535	159.756	0.427113	0.135478	3.15265	0.00161798	0.0457712	Unknown Protein (AHRD V1)
Solyc02g078110.1.1	SL2.50ch02	42891550	42891771	-	222	301	307	268	131	169	164	9.21219	9.38368	9.41078	8.93851	9.08362	9.0029	219.799	0.503904	0.127992	3.93699	8.25e-05	0.00551348	Unknown Protein (AHRD V1)
Solyc02g078380.2.1	SL2.50ch02	43084389	43085843	-	1009	752	617	569	426	412	472	9.91972	9.95021	10.0353	9.74612	9.71953	9.74199	532.56	0.319542	0.101011	3.16345	0.0015591	0.0443179	Aluminum-induced protein-like protein (AHRD V1 **-- Q8S2R9_THEHA)
Solyc02g078400.2.1	SL2.50ch02	43092002	43099367	-	2051	1604	1305	1077	1475	1599	1482	10.6766	10.7043	10.684	10.9977	11.0938	10.88	1422.03	-0.347065	0.0855129	-4.05863	4.94e-05	0.00373397	Allantoinase (AHRD V1 **** Q6S4R9_ROBPS); contains Interpro domain(s) IPR017593 Allantoinase
Solyc02g078630.2.1	SL2.50ch02	43275094	43278491	-	1040	643	484	346	632	632	571	9.78235	9.73787	9.60513	10.1004	10.102	9.90741	549.549	-0.427498	0.109013	-3.92154	8.8e-05	0.00573188	Os10g0495900 protein (Fragment) (AHRD V1 *-*- Q0IWP8_ORYSJ); contains Interpro domain(s) IPR009606 Protein of unknown function DUF1218
Solyc02g080210.2.1	SL2.50ch02	44487428	44498237	-	10560	509	413	273	258	213	252	9.59	9.60796	9.42424	9.35777	9.22849	9.2676	309.741	0.381975	0.119604	3.19366	0.00140483	0.041209	Pectinesterase (AHRD V1 ***- B9RXQ4_RICCO); contains Interpro domain(s) IPR000070 Pectinesterase, catalytic
Solyc02g080310.2.1	SL2.50ch02	44562782	44567431	+	1846	1461	1180	1102	801	714	844	10.5754	10.5948	10.7092	10.3334	10.2202	10.2779	998.303	0.423048	0.0899622	4.7025	2.57e-06	0.000321645	Beta-glucosidase 47 (AHRD V1 **** D7MEP5_ARALY); contains Interpro domain(s) IPR001360 Glycoside hydrolase, family 1
Solyc02g080530.2.1	SL2.50ch02	44739605	44741297	-	1384	17176	11882	10781	9183	8273	9563	13.7191	13.5285	13.6345	13.3619	13.2204	13.2696	10882.4	0.332561	0.0708459	4.69415	2.68e-06	0.000333058	Peroxidase (AHRD V1 **** C7DYB2_9ERIC); contains Interpro domain(s) IPR002016 Haem peroxidase, plant/fungal/bacterial
Solyc02g080810.2.1	SL2.50ch02	44937904	44941354	-	1510	4825	3776	3305	4433	4124	4151	12.0016	11.9841	12.0361	12.3739	12.2807	12.146	4089.2	-0.266105	0.0751609	-3.54047	0.000399422	0.0173287	Aminomethyltransferase (AHRD V1 ***- C6TF02_SOYBN); contains Interpro domain(s) IPR006223 Glycine cleavage system T protein
Solyc02g080880.2.1	SL2.50ch02	44975702	44981412	-	2050	2761	2169	1959	1669	1491	1833	11.3026	11.2909	11.3776	11.1422	11.0122	11.126	1946.93	0.252243	0.0782317	3.22431	0.00126276	0.0383489	Aspartic proteinase (AHRD V1 **-* Q8L6A8_THECC); contains Interpro domain(s) IPR001461 Peptidase A1
Solyc02g081120.2.1	SL2.50ch02	45189213	45196103	+	1613	4901	3941	3302	1782	2263	2870	12.0218	12.0394	12.0349	11.22	11.5126	11.6727	3087.74	0.541178	0.0944713	5.72849	1.01e-08	2.95e-06	Knotted-1-like homeobox protein H1 (AHRD V1 ***- Q8GUS6_TOBAC); contains Interpro domain(s) IPR005541 KNOX2
Solyc02g081830.2.1	SL2.50ch02	45624248	45625590	-	1015	1379	1222	1078	697	879	857	10.5139	10.6326	10.685	10.1949	10.4306	10.2932	1003.43	0.354894	0.0971379	3.65351	0.000258679	0.0126288	HAD-superfamily hydrolase (AHRD V1 ***- D5A3P4_SPIPL); contains Interpro domain(s) IPR011949 HAD-superfamily hydrolase, subfamily IA, REG-2-like
Solyc02g081980.2.1	SL2.50ch02	45730464	45734471	-	1729	16821	11952	10249	8977	9105	10549	13.6899	13.5367	13.5641	13.3306	13.3526	13.4051	11024.6	0.229459	0.0666043	3.44511	0.000570835	0.0224539	Ectonucleoside triphosphate diphosphohydrolase 6 (AHRD V1 **-- Q6YHK4_CAVPO); contains Interpro domain(s) IPR000407 Nucleoside phosphatase GDA1/CD39
Solyc02g082170.1.1	SL2.50ch02	45877961	45879196	-	1236	2504	2025	1739	740	798	954	11.1856	11.2085	11.2338	10.2539	10.3314	10.4023	1408.2	1.02535	0.0832452	12.3172	7.32e-35	3.78e-31	Purine permease (AHRD V1 *--* B6TET5_MAIZE); contains Interpro domain(s) IPR004853 Protein of unknown function DUF250
Solyc02g083190.1.1	SL2.50ch02	46681190	46682479	+	1290	372	254	216	358	364	310	9.35556	9.25284	9.26044	9.6036	9.61824	9.41232	311.747	-0.374256	0.120141	-3.11515	0.00183853	0.0494666	F-box family protein (AHRD V1 ***- B9HR11_POPTR); contains Interpro domain(s) IPR005174 Protein of unknown function DUF295
Solyc02g083250.2.1	SL2.50ch02	46706487	46707708	-	988	5485	5163	4568	3360	3123	3926	12.1683	12.3938	12.4616	12.0109	11.9188	12.0734	4216.69	0.339658	0.0830983	4.08742	4.36e-05	0.00336114	Cellular retinaldehyde-binding/triple function C-terminal (AHRD V1 **-- B6SN40_MAIZE); contains Interpro domain(s) IPR001251 Cellular retinaldehyde-binding/triple function, C-terminal
Solyc02g083490.2.1	SL2.50ch02	46872102	46873459	+	1078	316	184	125	271	333	296	9.24407	9.05167	8.9327	9.39279	9.54808	9.37904	252.329	-0.499511	0.130195	-3.83665	0.000124724	0.00733809	Peroxidase (AHRD V1 **** A9PGX3_POPTR); contains Interpro domain(s) IPR002016 Haem peroxidase, plant/fungal/bacterial
Solyc02g083520.2.1	SL2.50ch02	46887881	46888805	+	693	1440	950	883	672	743	827	10.5599	10.3672	10.4711	10.1593	10.2596	10.2576	896.33	0.296191	0.0945658	3.13211	0.00173555	0.047724	BZIP transcription factor (AHRD V1 *-** Q32WR6_MALDO); contains Interpro domain(s) IPR011616 bZIP transcription factor, bZIP-1
Solyc02g083570.2.1	SL2.50ch02	46930003	46931481	-	1081	515	306	261	477	505	392	9.59928	9.38134	9.39166	9.8433	9.89521	9.59034	407.772	-0.415104	0.122363	-3.39239	0.000692859	0.0259677	Ubiquitin-conjugating enzyme E2 10 (AHRD V1 ***- UBC10_ARATH); contains Interpro domain(s) IPR000608 Ubiquitin-conjugating enzyme, E2
Solyc02g083690.2.1	SL2.50ch02	46995908	46998544	-	1720	16	8	10	18	42	48	8.14813	8.07943	8.13749	8.23972	8.46194	8.46975	24.0798	-0.363509	0.111353	-3.26448	0.00109667	0.0347058	Senescence-associated protein 12 (AHRD V1 *-*- O81657_HEMSP); contains Interpro domain(s) IPR009686 Senescence-associated
Solyc02g083880.2.1	SL2.50ch02	47137386	47138264	+	485	2132	1427	1382	759	980	1265	10.9969	10.8035	10.9641	10.2792	10.5449	10.7031	1285.98	0.431147	0.105846	4.07336	4.63e-05	0.0035561	Gibberellin-regulated protein 2 (AHRD V1 *--- B6SKV6_MAIZE); contains Interpro domain(s) IPR003854 Gibberellin regulated protein
Solyc02g083950.2.1	SL2.50ch02	47190269	47191694	-	1006	228	129	115	70	74	70	9.04166	8.85932	8.88905	8.64534	8.66884	8.60292	109.119	0.499277	0.136056	3.66964	0.000242895	0.0121351	WUSCHEL-related homeobox-containing protein 4 (AHRD V1 *-*- C0LAL8_9MAGN); contains Interpro domain(s) IPR001356 Homeobox
Solyc02g084630.2.1	SL2.50ch02	47713564	47717334	-	1091	1941	1800	1307	1939	2014	2179	10.8893	11.0695	10.9003	11.3215	11.3696	11.3327	1862.79	-0.424671	0.0816314	-5.2023	1.97e-07	3.76e-05	MADS-box transcription factor (AHRD V1 ***- Q4LEZ4_ASPOF); contains Interpro domain(s) IPR002100 Transcription factor, MADS-box
Solyc02g084980.2.1	SL2.50ch02	48012317	48013917	-	1434	40	34	22	125	61	53	8.34075	8.35907	8.29278	8.91365	8.59204	8.50247	57.4254	-0.490226	0.128475	-3.81574	0.000135774	0.00785398	Galactinol synthase (AHRD V1 ***- C7G304_SOLLC); contains Interpro domain(s) IPR002495 Glycosyl transferase, family 8
Solyc02g084990.2.1	SL2.50ch02	48018833	48022336	-	1727	6083	3724	3022	5576	4645	4820	12.3043	11.9662	11.9206	12.6805	12.4382	12.3425	4601.01	-0.39034	0.0975016	-4.00342	6.24e-05	0.00444588	Mannan endo-1 4-beta-mannosidase (AHRD V1 ***- A8FDC6_BACP2); contains Interpro domain(s) IPR001547 Glycoside hydrolase, family 5
Solyc02g085390.2.1	SL2.50ch02	48310581	48318523	-	2671	2541	2483	2360	1349	1441	1876	11.203	11.4554	11.6073	10.8953	10.9728	11.1534	1984.6	0.425213	0.100267	4.2408	2.23e-05	0.00185462	Uncharacterized ATP-dependent helicase C25A8.01c (AHRD V1 **-* YFC1_SCHPO); contains Interpro domain(s) IPR000330 SNF2-related
Solyc02g085700.1.1	SL2.50ch02	48522496	48523578	+	1083	959	787	586	1023	956	844	10.1463	10.1792	10.0629	10.589	10.5186	10.2779	859.204	-0.400589	0.103006	-3.88897	0.000100671	0.00629985	Geranylgeranyl pyrophosphate synthase (AHRD V1 ***- D0FZ25_9ASTE); contains Interpro domain(s) IPR000092 Polyprenyl synthetase
Solyc02g085950.2.1	SL2.50ch02	48715436	48716462	+	853	3622	2484	2858	6614	4782	3750	11.6365	11.4559	11.8492	12.9117	12.4769	12.0139	4099.95	-0.422506	0.135883	-3.10933	0.00187513	0.0497728	Ribulose bisphosphate carboxylase small chain (AHRD V1 ***- A9YTZ7_SOLTU); contains Interpro domain(s) IPR000894 Ribulose bisphosphate carboxylase, small chain
Solyc02g086450.1.1	SL2.50ch02	49117806	49118123	-	318	910	800	654	397	498	645	10.0961	10.1952	10.1679	9.68733	9.8828	10.0185	636.756	0.350646	0.110068	3.18573	0.0014439	0.0418205	Genomic DNA chromosome 5 TAC clone K21I16 (AHRD V1 ***- Q9FI64_ARATH)
Solyc02g086730.1.1	SL2.50ch02	49359681	49360253	+	573	3371	2868	2258	2870	3045	3153	11.5469	11.6342	11.5523	11.8086	11.8864	11.7916	2913.93	-0.265836	0.0719483	-3.69482	0.000220044	0.0113603	50S ribosomal protein L12-C (AHRD V1 ***- Q8LBJ7_ARATH); contains Interpro domain(s) IPR015608 Ribosomal protein L12, chloroplast
Solyc02g086740.1.1	SL2.50ch02	49363790	49364350	+	561	2792	2168	1573	2328	2198	2361	11.3161	11.2903	11.1148	11.5455	11.4766	11.4304	2214.45	-0.257187	0.0818165	-3.14347	0.00166959	0.0465299	50S ribosomal protein L12-C (AHRD V1 ***- Q8LBJ7_ARATH); contains Interpro domain(s) IPR015608 Ribosomal protein L12, chloroplast
Solyc02g086890.2.1	SL2.50ch02	49490088	49492057	-	1420	1446	1140	881	1355	1199	1357	10.5644	10.5578	10.4687	10.9003	10.7646	10.7809	1222.7	-0.333886	0.0860347	-3.88083	0.000104101	0.00644096	Calcium homeostasis regulator chor1 (Fragment) (AHRD V1 *-*- A6N1L7_ORYSI)
Solyc02g086970.2.1	SL2.50ch02	49535823	49539738	-	1836	1394	1259	946	2264	2085	2321	10.5254	10.665	10.5439	11.511	11.4119	11.4095	1734.64	-0.973794	0.0818568	-11.8963	1.24e-32	5.11e-29	Aldehyde dehydrogenase 1 (AHRD V1 **** Q84V96_LOTCO); contains Interpro domain(s) IPR015590 Aldehyde dehydrogenase
Solyc02g087000.2.1	SL2.50ch02	49559780	49565406	+	2529	840	752	553	866	819	886	10.0209	10.1352	10.0088	10.4133	10.3578	10.3267	785.363	-0.393283	0.0939472	-4.18621	2.84e-05	0.00227921	Potassium transporter (AHRD V1 **** D2JYH2_GOSHI); contains Interpro domain(s) IPR018519 Potassium uptake protein, kup IPR003855 K+ potassium transporter
Solyc02g087150.2.1	SL2.50ch02	49644125	49647247	+	912	2378	1944	1483	2218	2221	2200	11.1244	11.16	11.0458	11.4857	11.4895	11.3443	2066.89	-0.358848	0.0794684	-4.5156	6.31e-06	0.00068623	Heavy-metal-associated domain-containing protein (AHRD V1 *-*- D7M6P1_ARALY); contains Interpro domain(s) IPR006121 Heavy metal transport/detoxification protein
Solyc02g087310.2.1	SL2.50ch02	49752563	49756928	+	1251	1139	899	724	554	630	717	10.3162	10.3111	10.268	9.97733	10.099	10.1183	759.561	0.296466	0.0944039	3.1404	0.00168717	0.0466423	E2F transcription factor-like protein (AHRD V1 ***- Q9LFQ9_ARATH); contains Interpro domain(s) IPR015633 E2F Family
Solyc02g087480.2.1	SL2.50ch02	49915284	49918892	+	1612	2653	2063	1451	2268	2097	2263	11.2546	11.2307	11.0204	11.5132	11.4189	11.3786	2111.37	-0.281173	0.085601	-3.28469	0.00102094	0.0332547	cDNA clone J075153F01 full insert sequence (AHRD V1 **-- B7F9A7_ORYSJ); contains Interpro domain(s) IPR009769 Protein of unknown function DUF1336
Solyc02g087940.2.1	SL2.50ch02	50179260	50182726	+	944	947	622	618	682	874	984	10.1342	9.95755	10.1134	10.1736	10.4246	10.4344	783.015	-0.335522	0.105368	-3.18428	0.00145116	0.0419718	Unknown Protein (AHRD V1)
Solyc02g089020.1.1	SL2.50ch02	50928335	50929189	+	855	569	508	394	676	588	590	9.67983	9.7789	9.71088	10.1651	10.034	9.93685	556.229	-0.430088	0.106232	-4.04857	5.15e-05	0.00384727	Transcription factor (Fragment) (AHRD V1 *-*- D6MK40_9ASPA); contains Interpro domain(s) IPR005333 Transcription factor, TCP
Solyc02g089110.2.1	SL2.50ch02	51000283	51004360	-	1379	1355	1271	986	1313	1320	1362	10.4954	10.6754	10.5882	10.8646	10.8725	10.785	1267.32	-0.293991	0.0871014	-3.37527	0.000737431	0.0269058	Mitochondrial carrier protein (AHRD V1 ***- Q69FA0_PHAVU); contains Interpro domain(s) IPR002067 Mitochondrial carrier protein
Solyc02g089160.2.1	SL2.50ch02	51044153	51046975	+	1659	961	705	646	1019	874	919	10.1483	10.0737	10.156	10.5848	10.4246	10.3639	854.323	-0.410293	0.0966072	-4.24703	2.17e-05	0.00182592	Cytochrome P450
Solyc02g089200.2.1	SL2.50ch02	51075019	51079656	+	1247	3028	2638	2197	3476	3389	3391	11.4147	11.5301	11.5184	12.0548	12.0242	11.8844	3035.35	-0.523024	0.0767582	-6.81392	9.5e-12	5.03e-09	MADS-box transcription factor (AHRD V1 **** Q3KSZ0_PRUDU); contains Interpro domain(s) IPR002100 Transcription factor, MADS-box IPR002487 Transcription factor, K-box
Solyc02g089210.2.1	SL2.50ch02	51089007	51093746	+	870	904	607	514	393	423	451	10.0898	9.93541	9.94188	9.679	9.74163	9.70394	532.288	0.385552	0.103993	3.70748	0.000209335	0.011028	MADS box transcription factor (AHRD V1 ***- Q689E7_GENTR); contains Interpro domain(s) IPR002487 Transcription factor, K-box
Solyc02g089830.1.1	SL2.50ch02	51526499	51527306	-	726	201	140	150	50	63	54	8.97053	8.90106	9.03378	8.51928	8.60439	8.50881	105.791	0.735102	0.136094	5.40142	6.61e-08	1.53e-05	CYCLOIDEA-like protein (Fragment) (AHRD V1 *-*- Q84RB2_9LAMI); contains Interpro domain(s) IPR005333 Transcription factor, TCP
Solyc02g090120.1.1	SL2.50ch02	51744504	51744764	-	261	73	165	119	15	13	23	8.52253	8.98949	8.90676	8.20283	8.17642	8.26984	67.0372	0.794767	0.128507	6.18462	6.23e-10	2.47e-07	Unknown Protein (AHRD V1)
Solyc02g090170.2.1	SL2.50ch02	51802041	51803812	+	1237	26	21	14	48	45	50	8.23944	8.24327	8.19651	8.50529	8.48429	8.48304	34.5459	-0.435341	0.126771	-3.43408	0.000594559	0.0231229	B3 domain-containing protein LOC_Os12g40090 (AHRD V1 ***- Y1209_ORYSJ); contains Interpro domain(s) IPR003340 Transcriptional factor B3
Solyc02g090290.2.1	SL2.50ch02	51878766	51880954	+	1731	108	73	48	153	107	130	8.67186	8.60754	8.51762	9.02447	8.83561	8.87838	103.394	-0.512508	0.136579	-3.75247	0.000175102	0.00959796	Cytochrome P450
Solyc02g091560.2.1	SL2.50ch02	52822446	52828941	+	1762	6175	5043	4691	6895	5949	5606	12.3241	12.3626	12.497	12.9684	12.7703	12.5435	5749.25	-0.353511	0.089924	-3.93121	8.45e-05	0.00555852	Serine hydroxymethyltransferase (AHRD V1 **** C6ZJZ0_SOYBN); contains Interpro domain(s) IPR001085 Serine hydroxymethyltransferase
Solyc02g091690.2.1	SL2.50ch02	52927328	52928949	+	1171	2984	1955	1421	1412	1328	1350	11.3968	11.1667	10.9962	10.9474	10.8794	10.7751	1682.66	0.34476	0.0989079	3.48566	0.000490917	0.0199565	BHLH transcription factor (AHRD V1 **-* A9YWR2_MEDTR); contains Interpro domain(s) IPR011598 Helix-loop-helix DNA-binding
Solyc02g092050.2.1	SL2.50ch02	53258502	53262032	-	2275	2949	2310	1722	2280	2383	2603	11.3825	11.3671	11.2221	11.5197	11.5767	11.5508	2350.13	-0.239288	0.076906	-3.11143	0.00186182	0.0496532	AP2-like ethylene-responsive transcription factor At1g16060 (AHRD V1 *-*- AP2L1_ARATH); contains Interpro domain(s) IPR001471 Pathogenesis-related transcriptional factor and ERF, DNA-binding
Solyc02g092490.2.1	SL2.50ch02	53545308	53547848	-	1761	870	717	582	876	819	803	10.0536	10.0897	10.0565	10.4252	10.3578	10.2284	777.266	-0.34348	0.0959591	-3.57944	0.000344333	0.0154226	Acetyltransferase-like protein (AHRD V1 ***- Q7EYF5_ORYSJ); contains Interpro domain(s) IPR000182 GCN5-related N-acetyltransferase
Solyc02g093150.2.1	SL2.50ch02	54077823	54080780	+	1982	1681	1169	927	1355	1261	1436	10.7281	10.5847	10.5223	10.9003	10.8209	10.8443	1290.14	-0.275578	0.0882554	-3.12251	0.00179316	0.0487244	AP2-like ethylene-responsive transcription factor At1g16060 (AHRD V1 *-*- AP2L1_ARATH); contains Interpro domain(s) IPR001471 Pathogenesis-related transcriptional factor and ERF, DNA-binding
Solyc02g093270.2.1	SL2.50ch02	54178272	54179675	-	1071	190	200	164	301	351	399	8.93999	9.10118	9.08616	9.4698	9.58931	9.60438	272.056	-0.781465	0.123221	-6.34201	2.27e-10	9.76e-08	Caffeoyl-CoA O-methyltransferase (AHRD V1 **** A8IFQ7_SOLLC); contains Interpro domain(s) IPR002935 O-methyltransferase, family 3
Solyc02g093300.2.1	SL2.50ch02	54201417	54214160	-	4906	4374	4688	4261	2826	2688	3588	11.8753	12.2662	12.3692	11.789	11.7277	11.9569	3709.11	0.335168	0.0997651	3.35957	0.000780631	0.0280538	DNA polymerase (AHRD V1 **** B9SC90_RICCO); contains Interpro domain(s) IPR004578 DNA-directed DNA polymerase, family B, pol2
Solyc02g093620.1.1	SL2.50ch02	54416202	54418430	+	2229	967	677	606	1005	796	888	10.1543	10.0357	10.0947	10.57	10.3288	10.329	821.073	-0.385648	0.101163	-3.81214	0.00013777	0.00794716	Pentatricopeptide repeat-containing protein (AHRD V1 ***- D7M6I3_ARALY); contains Interpro domain(s) IPR002885 Pentatricopeptide repeat
Solyc02g093850.2.1	SL2.50ch02	54551472	54554666	+	2208	1762	1492	1249	1000	932	1164	10.7804	10.8537	10.8488	10.5647	10.4918	10.6124	1243.01	0.317753	0.0839139	3.78666	0.000152686	0.00861507	Ankyrin repeat domain-containing protein 50 (AHRD V1 *--- B0W609_CULQU); contains Interpro domain(s) IPR002110 Ankyrin
Solyc02g094100.2.1	SL2.50ch02	54735494	54742292	+	2155	1381	1329	1165	796	825	1005	10.5154	10.7244	10.7707	10.3271	10.3652	10.4564	1069.79	0.335647	0.0963872	3.48228	0.000497163	0.0201312	Katanin p60 ATPase-containing subunit (AHRD V1 *--- C0S965_PARBP); contains Interpro domain(s) IPR003959 ATPase, AAA-type, core
Solyc02g094160.1.1	SL2.50ch02	54781159	54782148	+	990	6754	5673	4920	3481	4268	4822	12.443	12.5192	12.5608	12.0567	12.326	12.343	4904.67	0.255046	0.0819774	3.11118	0.00186341	0.0496532	Ribonucleoside-diphosphate reductase small chain (AHRD V1 **** B6TLH5_MAIZE); contains Interpro domain(s) IPR000358 Ribonucleotide reductase
Solyc02g094400.2.1	SL2.50ch02	54931796	54933814	+	1514	740	758	730	416	395	556	9.90529	10.1429	10.2762	9.72616	9.6846	9.88368	592.934	0.422771	0.115952	3.64609	0.000266256	0.0128769	Glycerophosphodiester phosphodiesterase gde1 (AHRD V1 ***- B6JW52_SCHJY); contains Interpro domain(s) IPR004129 Glycerophosphoryl diester phosphodiesterase
Solyc03g005960.2.1	SL2.50ch03	646357	655844	+	3222	2985	3148	2311	1978	1736	2230	11.3972	11.7515	11.5812	11.3456	11.1909	11.3607	2364.91	0.288239	0.0923757	3.12029	0.00180672	0.048964	Receptor like kinase, RLK
Solyc03g006040.2.1	SL2.50ch03	726858	728983	+	659	1612	1118	893	589	746	965	10.682	10.537	10.4829	10.034	10.2636	10.4141	954.827	0.365418	0.107898	3.3867	0.000707399	0.0264168	DNA binding protein (AHRD V1 ***- B4FLH1_MAIZE)
Solyc03g007050.2.1	SL2.50ch03	1613440	1619449	+	3217	6466	5375	4371	5539	5134	5906	12.3851	12.4473	12.403	12.6715	12.5719	12.6133	5430.08	-0.210293	0.0658056	-3.19567	0.00139508	0.0410386	Receptor like kinase, RLK
Solyc03g007370.2.1	SL2.50ch03	1915174	1919474	-	1603	502	333	308	594	436	439	9.57907	9.44276	9.51439	10.0419	9.76725	9.68167	435.837	-0.423203	0.120038	-3.52558	0.000422549	0.0180664	RNA polymerase sigma factor (AHRD V1 *-** C7QR23_CYAP0); contains Interpro domain(s) IPR013325 RNA polymerase sigma factor, region 2
Solyc03g007800.2.1	SL2.50ch03	2347943	2362320	-	4134	1710	1582	1642	932	1032	1333	10.747	10.9202	11.1655	10.4899	10.6003	10.761	1359.01	0.34906	0.10616	3.28805	0.00100885	0.0330694	Topoisomerase 1-associated factor 1 (AHRD V1 *--- C9S978_VERA1); contains Interpro domain(s) IPR007725 Timeless C-terminal
Solyc03g007920.2.1	SL2.50ch03	2428262	2432731	+	1058	1411	979	891	760	673	823	10.5382	10.398	10.4805	10.2805	10.1624	10.2527	901.419	0.296672	0.0921979	3.21778	0.00129187	0.0391179	Glutamine cyclotransferase-like (AHRD V1 **** Q2V9A5_SOLTU); contains Interpro domain(s) IPR007788 Glutamine cyclotransferase
Solyc03g025190.2.1	SL2.50ch03	2663426	2666679	+	1638	414	301	318	531	540	573	9.43253	9.3696	9.53894	9.93873	9.95555	9.91054	451.056	-0.6892	0.108132	-6.37367	1.85e-10	8.21e-08	Multidrug resistance protein mdtK (AHRD V1 **-- MDTK_YERP3); contains Interpro domain(s) IPR002528 Multi antimicrobial extrusion protein MatE
Solyc03g025230.2.1	SL2.50ch03	2686973	2689815	+	1770	7256	6423	5084	3904	4320	5129	12.5386	12.6859	12.6047	12.2063	12.342	12.4249	5256.32	0.281081	0.0759193	3.70237	0.000213596	0.011167	Multidrug resistance protein mdtK (AHRD V1 *--- MDTK_YERE8); contains Interpro domain(s) IPR002528 Multi antimicrobial extrusion protein MatE
Solyc03g025710.2.1	SL2.50ch03	3119897	3122096	-	1096	1009	586	382	993	825	834	10.1957	9.90377	9.68527	10.5572	10.3652	10.266	763.622	-0.49106	0.121579	-4.03902	5.37e-05	0.00390296	GCN5-related N-acetyltransferase (AHRD V1 ***- B2IU63_NOSP7); contains Interpro domain(s) IPR000182 GCN5-related N-acetyltransferase
Solyc03g031730.2.1	SL2.50ch03	4180542	4191686	-	1839	770	530	552	298	348	490	9.94105	9.81537	10.0072	9.46232	9.58254	9.77371	485.538	0.39806	0.117081	3.39988	0.000674159	0.0256327	Beta-glucosidase 47 (AHRD V1 **** D7MEP5_ARALY); contains Interpro domain(s) IPR001360 Glycoside hydrolase, family 1
Solyc03g031860.2.1	SL2.50ch03	4326134	4330127	+	1931	1858	1268	1018	2298	1611	1609	10.8398	10.6728	10.6226	11.5294	11.1026	10.9741	1610.75	-0.502536	0.111156	-4.52099	6.16e-06	0.000672968	Phytoene synthase 1
Solyc03g033450.2.1	SL2.50ch03	5003741	5011529	+	1596	1281	1091	988	737	723	847	10.4366	10.5111	10.5903	10.2498	10.2326	10.2814	930.138	0.317605	0.0901204	3.52423	0.000424716	0.0180841	Ribosomal RNA small subunit methyltransferase B (AHRD V1 *-*- D4UN00_RUMAL); contains Interpro domain(s) IPR001678 Bacterial Fmu (Sun)/eukaryotic nucleolar NOL1/Nop2p
Solyc03g033560.2.1	SL2.50ch03	5104384	5111275	-	1378	1977	1756	1686	1166	1235	1407	10.9102	11.0406	11.1969	10.7317	10.7976	10.8214	1521.08	0.296662	0.0905931	3.27466	0.00105788	0.0338136	Zinc finger protein (AHRD V1 *-*- Q4H2G2_CIOIN); contains Interpro domain(s) IPR001876 Zinc finger, RanBP2-type
Solyc03g033590.1.1	SL2.50ch03	5152661	5152960	+	300	45	48	25	81	77	78	8.37234	8.46014	8.32409	8.70643	8.6855	8.64565	59.8502	-0.495583	0.134846	-3.67517	0.000237689	0.011988	Auxin-induced SAUR-like protein (AHRD V1 ***- Q8S349_CAPAN); contains Interpro domain(s) IPR003676 Auxin responsive SAUR protein
Solyc03g044300.2.1	SL2.50ch03	8777728	8782356	+	1650	169	181	133	267	242	179	8.87875	9.04211	8.96622	9.38213	9.31432	9.0531	198.126	-0.427267	0.133285	-3.20567	0.00134748	0.0401541	AP2-like ethylene-responsive transcription factor At1g16060 (AHRD V1 *-*- AP2L1_ARATH); contains Interpro domain(s) IPR001471 Pathogenesis-related transcriptional factor and ERF, DNA-binding
Solyc03g071590.2.1	SL2.50ch03	18254319	18259019	-	1696	202	192	174	344	257	235	8.97326	9.07673	9.12199	9.57208	9.35625	9.22137	237.878	-0.477604	0.13067	-3.65503	0.000257152	0.012584	Malate dehydrogenase (AHRD V1 **** Q5NE17_SOLLC); contains Interpro domain(s) IPR011273 Malate dehydrogenase, NADP-dependent, plants
Solyc03g058190.2.1	SL2.50ch03	23127951	23142032	+	2510	2626	2309	1648	3043	2516	2582	11.2423	11.3666	11.1698	11.8833	11.6445	11.5407	2455.63	-0.442495	0.0921604	-4.80135	1.58e-06	0.000214875	Elongation factor family GTP-binding protein (AHRD V1 **** Q67QM4_SYMTH); contains Interpro domain(s) IPR006298 GTP-binding protein TypA
Solyc03g058910.2.1	SL2.50ch03	26603230	26604964	+	1573	208	140	150	46	53	56	8.98948	8.90106	9.03378	8.49099	8.54033	8.52132	104.44	0.807627	0.136	5.93844	2.88e-09	9.43e-07	Pectate lyase (AHRD V1 **** B6TPL1_MAIZE); contains Interpro domain(s) IPR002022 Pectate lyase/Amb allergen
Solyc03g078090.2.1	SL2.50ch03	50050536	50053935	+	1750	31	18	18	56	57	34	8.27825	8.21161	8.2474	8.55955	8.56667	8.36721	36.493	-0.387341	0.124555	-3.10981	0.00187209	0.0497728	Pectinesterase family protein (AHRD V1 ***- D7MRW1_ARALY); contains Interpro domain(s) IPR000070 Pectinesterase, catalytic
Solyc03g078580.2.1	SL2.50ch03	51181262	51183071	+	543	1272	1073	1071	783	677	894	10.4293	10.4936	10.6778	10.3104	10.1682	10.3358	949.584	0.309462	0.0993588	3.11459	0.00184203	0.0494666	Unknown Protein (AHRD V1)
Solyc03g082540.2.1	SL2.50ch03	52466395	52467994	-	1444	1846	1517	1353	1013	992	1314	10.8325	10.8725	10.9398	10.5785	10.5579	10.7451	1315.39	0.288137	0.0882116	3.26643	0.00108913	0.0345495	Unknown Protein (AHRD V1)
Solyc03g082800.1.1	SL2.50ch03	52664822	52664971	-	150	329	255	300	150	141	182	9.27096	9.25545	9.49439	9.01319	8.97949	9.06284	222.421	0.495742	0.128143	3.86866	0.000109436	0.00664698	Unknown Protein (AHRD V1)
Solyc03g083030.2.1	SL2.50ch03	52861267	52865745	-	1539	916	692	549	883	754	798	10.1023	10.0562	10.0021	10.4335	10.2743	10.2222	761.382	-0.322389	0.0987626	-3.26428	0.00109742	0.0347058	Protein ABIL1 (AHRD V1 **-- B6TQN2_MAIZE)
Solyc03g083060.2.1	SL2.50ch03	52880664	52883702	-	2736	178	173	130	318	211	203	8.9055	9.01615	8.95379	9.51129	9.22231	9.12856	205.014	-0.486362	0.133388	-3.64623	0.00026612	0.0128769	Unknown Protein (AHRD V1)
Solyc03g093370.1.1	SL2.50ch03	54639860	54643861	-	2457	0	1	0	52	12	6	7.81367	7.90775	7.81367	8.53297	8.16226	8.04738	12.8613	-0.274483	0.0781446	-3.51249	0.000443921	0.0186709	Protein DYAD (AHRD V1 ***- DYAD_ARATH)
Solyc03g095770.2.1	SL2.50ch03	56974715	56976889	+	988	624	695	533	224	355	435	9.75682	10.0602	9.97493	9.26067	9.59829	9.67415	468.48	0.486622	0.126793	3.83791	0.000124085	0.00732687	WRKY transcription factor 6 (AHRD V1 **** A7UGD3_SOLTU); contains Interpro domain(s) IPR003657 DNA-binding WRKY
Solyc03g096380.2.1	SL2.50ch03	58427179	58436175	-	1642	427	356	283	506	466	420	9.45535	9.49264	9.45071	9.89543	9.82447	9.64556	411.546	-0.455215	0.113651	-4.00537	6.19e-05	0.00442455	Amino acid permease-like protein proline transporter-like protein (AHRD V1 **** Q9FJ34_ARATH); contains Interpro domain(s) IPR013057 Amino acid transporter, transmembrane
Solyc03g096670.2.1	SL2.50ch03	58989955	58991908	+	1683	2104	1844	1486	1819	1903	2037	10.9817	11.0977	11.0482	11.2446	11.3009	11.2515	1858.74	-0.24838	0.0768516	-3.23195	0.0012295	0.0377012	Integrin-linked kinase-associated serine/threonine phosphatase 2C (AHRD V1 *-** ILKAP_RAT); contains Interpro domain(s) IPR015655 Protein phosphatase 2C
Solyc03g097370.2.1	SL2.50ch03	59682742	59689941	-	3351	2086	1591	1399	2099	1682	1842	10.9718	10.9267	10.9782	11.4179	11.1534	11.1318	1778.29	-0.302841	0.0899344	-3.36735	0.000758934	0.0275929	DNA helicase-like (AHRD V1 **** Q9FGC2_ARATH); contains Interpro domain(s) IPR003593 ATPase, AAA+ type, core
Solyc03g097560.2.1	SL2.50ch03	59893278	59895291	-	1194	66	54	54	109	111	161	8.48832	8.49865	8.55942	8.84388	8.85376	8.99254	93.9639	-0.668183	0.136574	-4.89246	9.96e-07	0.000142596	MtN3-like protein (AHRD V1 **-- B4FBY7_MAIZE); contains Interpro domain(s) IPR018179 RAG1-activating protein 1 homologue
Solyc03g097950.2.1	SL2.50ch03	60333003	60335357	+	772	3094	2329	1764	2628	2797	2771	11.4411	11.3771	11.2509	11.6971	11.7781	11.6287	2546.66	-0.361565	0.0801375	-4.51181	6.43e-06	0.000692148	50S ribosomal protein L29 (AHRD V1 ***- B6TS58_MAIZE); contains Interpro domain(s) IPR001854 Ribosomal protein L29
Solyc03g098000.2.1	SL2.50ch03	60358789	60361607	+	1462	4991	4169	3271	4504	4066	4362	12.0454	12.1125	12.0227	12.395	12.262	12.2109	4203.47	-0.234229	0.0733818	-3.19192	0.00141328	0.0412556	At1g32160/F3C3_6 (AHRD V1 ***- Q9FVR1_ARATH); contains Interpro domain(s) IPR008479 Protein of unknown function DUF760
Solyc03g098320.2.1	SL2.50ch03	60665007	60669284	-	1735	1506	1070	992	1901	1413	1467	10.6081	10.4906	10.5947	11.2976	10.9502	10.8685	1397.41	-0.516851	0.103594	-4.98919	6.06e-07	9.49e-05	MYB transcription factor (Fragment) (AHRD V1 *--* A1DR85_CATRO); contains Interpro domain(s) IPR006447 Myb-like DNA-binding region, SHAQKYF class
Solyc03g098780.1.1	SL2.50ch03	61061419	61062084	-	666	27400	19880	13593	12365	8657	12592	14.375	14.2491	13.9585	13.7755	13.2829	13.651	15135.6	0.537696	0.0997818	5.38871	7.1e-08	1.63e-05	Kunitz-type protease inhibitor (AHRD V1 **** Q3S488_SOLTU); contains Interpro domain(s) IPR002160 Proteinase inhibitor I3, Kunitz legume
Solyc03g020040.2.1	SL2.50ch03	61180880	61181788	+	801	3682	1846	1882	1414	1152	1389	11.6571	11.099	11.329	10.949	10.7203	10.8069	1815.55	0.545319	0.108731	5.01529	5.3e-07	8.82e-05	Proteinase inhibitor II (AHRD V1 ***- B3F0C1_TOBAC); contains Interpro domain(s) IPR003465 Proteinase inhibitor I20, Pin2
Solyc03g020030.2.1	SL2.50ch03	61189044	61189951	+	802	1183	465	582	409	317	370	10.3546	9.70442	10.0565	9.71199	9.51021	9.54513	528.023	0.52281	0.129145	4.04824	5.16e-05	0.00384727	Proteinase inhibitor II (AHRD V1 ***- B3F0C1_TOBAC); contains Interpro domain(s) IPR003465 Proteinase inhibitor I20, Pin2
Solyc03g019710.2.1	SL2.50ch03	61436784	61440333	-	812	153	84	235	56	32	41	8.82916	8.66369	9.31772	8.55955	8.38064	8.42077	100.19	0.587549	0.130351	4.50744	6.56e-06	0.000701876	MADS-box transcription factor (AHRD V1 ***- Q5KT55_9ASPA); contains Interpro domain(s) IPR002100 Transcription factor, MADS-box
Solyc03g111310.2.1	SL2.50ch03	61925775	61930389	+	1559	748	572	637	352	371	437	9.91493	9.88223	10.1424	9.59019	9.63354	9.67792	510.966	0.462117	0.110829	4.16965	3.05e-05	0.00242657	AKIN gamma (AHRD V1 **-- Q7XYY0_MEDTR); contains Interpro domain(s) IPR000644 Cystathionine beta-synthase, core
Solyc03g111610.2.1	SL2.50ch03	62247332	62251471	-	1325	361	347	264	522	374	393	9.33452	9.47337	9.39989	9.92331	9.64004	9.59236	379.781	-0.433659	0.122005	-3.55444	0.000378787	0.0166159	HAD-superfamily hydrolase subfamily IA variant 3 containing protein expressed (AHRD V1 **** Q10I42_ORYSJ); contains Interpro domain(s) IPR005834 Haloacid dehalogenase-like hydrolase
Solyc03g111690.2.1	SL2.50ch03	62343287	62345438	+	1848	1123	659	492	1008	926	835	10.3019	10.0106	9.90253	10.5732	10.485	10.2672	831.981	-0.402317	0.115734	-3.47622	0.000508528	0.0205511	Pectate lyase (AHRD V1 **** Q2Z1Y4_PRUMU); contains Interpro domain(s) IPR002022 Pectate lyase/Amb allergen
Solyc03g111840.2.1	SL2.50ch03	62448939	62453205	-	1351	8463	7677	5948	7662	7696	7791	12.7455	12.9275	12.8164	13.1126	13.1211	12.9885	7517.05	-0.238537	0.0719664	-3.31455	0.000917898	0.0309225	Polyadenylate-binding protein 1-like (AHRD V1 **-- PAP1L_HUMAN); contains Interpro domain(s) IPR000504 RNA recognition motif, RNP-1
Solyc03g112150.1.1	SL2.50ch03	62645525	62646958	+	1434	3421	2831	2327	3292	2955	3077	11.5652	11.618	11.5898	11.9844	11.848	11.7606	2975.68	-0.287476	0.0775642	-3.7063	0.000210308	0.0110511	Elongation factor Tu (AHRD V1 **** D7MFK2_ARALY); contains Interpro domain(s) IPR004541 Translation elongation factor EFTu/EF1A, bacterial and organelle
Solyc03g112320.2.1	SL2.50ch03	62756705	62759014	-	1699	116	100	95	223	121	151	8.70215	8.73867	8.79484	9.25769	8.8976	8.9572	136.456	-0.452778	0.136393	-3.31966	0.000901283	0.0305657	Ferric reductase oxidase (AHRD V1 **** D6RVS5_HORVU); contains Interpro domain(s) IPR013130 Ferric reductase-like transmembrane component, N-terminal
Solyc03g112590.2.1	SL2.50ch03	62976668	62987172	-	2813	1018	825	944	391	348	469	10.2044	10.2255	10.5416	9.67481	9.58254	9.73663	651.901	0.817913	0.11264	7.2613	3.83e-13	2.93e-10	Cell division protease ftsH homolog (AHRD V1 *--- FTSH_ODOSI); contains Interpro domain(s) IPR005938 ATPase, AAA-type, CDC48
Solyc03g113060.2.1	SL2.50ch03	63352312	63360138	-	3286	1296	1055	878	609	609	823	10.4487	10.4758	10.4651	10.0653	10.0669	10.2527	857.159	0.408281	0.0953923	4.28002	1.87e-05	0.00161472	ATP-binding cassette transporter (AHRD V1 ***- D8RFW2_SELML); contains Interpro domain(s) IPR003439 ABC transporter-like
Solyc03g113770.2.1	SL2.50ch03	63822288	63827039	-	1812	491	342	336	239	146	265	9.56171	9.46253	9.5819	9.30455	8.99891	9.30169	294.468	0.44761	0.127621	3.50734	0.00045261	0.0188066	Pyridoxine/pyridoxamine 5&apos-phosphate oxidase (AHRD V1 *-** D7BCS8_MEISD); contains Interpro domain(s) IPR012349 FMN-binding split barrel
Solyc03g114180.2.1	SL2.50ch03	64186806	64189918	-	1796	1082	756	637	384	403	584	10.2647	10.1403	10.1424	9.66005	9.70116	9.92762	618.455	0.524037	0.109386	4.79071	1.66e-06	0.000222863	UDP-glucosyltransferase HvUGT5876 (AHRD V1 ***- D3WYW1_HORVD); contains Interpro domain(s) IPR002213 UDP-glucuronosyl/UDP-glucosyltransferase
Solyc03g114360.2.1	SL2.50ch03	64368999	64371205	-	1749	109	129	83	59	38	41	8.67572	8.85932	8.73293	8.57882	8.43078	8.42077	74.6137	0.446261	0.135614	3.29066	0.000999514	0.0328678	Poly polymerase catalytic domain containing protein expressed (AHRD V1 **-- Q84T80_ORYSJ); contains Interpro domain(s) IPR012317 Poly(ADP-ribose) polymerase, catalytic region
Solyc03g114580.2.1	SL2.50ch03	64520115	64530361	-	1969	587	475	390	265	306	334	9.70555	9.72214	9.7024	9.37676	9.48346	9.46725	383.501	0.391774	0.109336	3.58323	0.000339375	0.0153357	Uridine kinase (AHRD V1 *-*- C3SA58_BRADI); contains Interpro domain(s) IPR000764 Uridine kinase
Solyc03g114710.2.1	SL2.50ch03	64608324	64610059	-	1643	423	319	300	432	433	417	9.44837	9.41132	9.49439	9.75795	9.76138	9.63976	388.279	-0.39154	0.110454	-3.54481	0.000392895	0.0170814	Glucosyltransferase (AHRD V1 **** B5MGN9_PHYAM); contains Interpro domain(s) IPR002213 UDP-glucuronosyl/UDP-glucosyltransferase
Solyc03g115770.2.1	SL2.50ch03	65377742	65383583	-	2016	491	313	171	485	404	405	9.56171	9.39758	9.11137	9.85789	9.70322	9.61629	373.864	-0.433903	0.129662	-3.34643	0.000818606	0.0287501	Timing of CAB expression-like
Solyc03g115870.2.1	SL2.50ch03	65472035	65473596	+	1248	975	1099	710	462	500	619	10.1623	10.5189	10.2485	9.81548	9.88635	9.98054	711.282	0.505982	0.111014	4.55783	5.17e-06	0.000580076	Thioredoxin 2 (AHRD V1 ***- Q5ZF47_PLAMJ); contains Interpro domain(s) IPR015467 Thioredoxin, core
Solyc03g115950.2.1	SL2.50ch03	65526675	65527423	+	554	232	174	153	282	270	229	9.05177	9.01943	9.04524	9.42162	9.39138	9.20457	224.87	-0.473747	0.126255	-3.7523	0.000175218	0.00959796	Unknown Protein (AHRD V1)
Solyc03g115980.1.1	SL2.50ch03	65535961	65537355	+	1395	11383	10623	9012	11299	10463	11282	13.1494	13.3733	13.3858	13.6497	13.5452	13.4983	10684.2	-0.247133	0.0760748	-3.24856	0.00115992	0.0360745	Geranylgeranyl reductase (AHRD V1 ***- Q1ZYL0_OLEEU); contains Interpro domain(s) IPR011774 Geranylgeranyl reductase, plants and cyanobacteria
Solyc03g116530.2.1	SL2.50ch03	65913029	65914334	-	905	2032	1565	1343	743	1029	1159	10.9416	10.9079	10.9313	10.2579	10.5972	10.6078	1276.58	0.472106	0.100752	4.68584	2.79e-06	0.000342733	Glyoxalase/bleomycin resistance protein/dioxygenase (AHRD V1 ***- Q2HVV5_MEDTR); contains Interpro domain(s) IPR004360 Glyoxalase/bleomycin resistance protein/dioxygenase
Solyc03g116610.2.1	SL2.50ch03	65951898	65952997	-	981	392	190	175	340	359	342	9.39285	9.07052	9.12551	9.56293	9.6072	9.485	297.34	-0.471682	0.127789	-3.6911	0.000223289	0.0114338	Ethylene-responsive transcription factor 7 (AHRD V1 *-** ERF83_ARATH); contains Interpro domain(s) IPR001471 Pathogenesis-related transcriptional factor and ERF, DNA-binding
Solyc03g116670.2.1	SL2.50ch03	65983496	65985772	+	1350	1927	1587	1368	1094	934	1172	10.8811	10.9238	10.9524	10.6617	10.494	10.6198	1320.5	0.376519	0.0852411	4.4171	1e-05	0.000976497	TPR domain protein (AHRD V1 *-*- B6U810_MAIZE); contains Interpro domain(s) IPR011990 Tetratricopeptide-like helical
Solyc03g116730.2.1	SL2.50ch03	66016980	66019397	-	1369	3371	2341	2231	3354	3151	3105	11.5469	11.3833	11.5374	12.0085	11.9303	11.7721	2924.87	-0.427223	0.0829468	-5.15057	2.6e-07	4.79e-05	Stearoyl-CoA 9-desaturase (AHRD V1 **** D7E3I2_NOSA0); contains Interpro domain(s) IPR015876 Fatty acid desaturase, type 1, core
Solyc03g116910.2.1	SL2.50ch03	66177317	66180108	-	1418	505	416	327	571	503	451	9.58377	9.61373	9.56061	10.0052	9.89167	9.70394	463.105	-0.383355	0.113514	-3.37717	0.000732353	0.0268442	Cinnamoyl-CoA reductase (AHRD V1 **** Q4U1I4_SOLLC); contains Interpro domain(s) IPR016040 NAD(P)-binding domain
Solyc03g116930.2.1	SL2.50ch03	66200100	66207712	-	1403	484	364	371	196	208	200	9.55052	9.50951	9.66133	9.17374	9.21299	9.11942	296.545	0.61873	0.11843	5.22443	1.75e-07	3.43e-05	Sister chromatid cohesion protein PDS5 homolog B (AHRD V1 *-*- PDS5B_CHICK); contains Interpro domain(s) IPR007942 Phospholipase-like, arabidopsis
Solyc03g116970.1.1	SL2.50ch03	66242669	66246808	-	1287	148	97	124	9	4	6	8.81307	8.72514	8.92843	8.11548	8.01525	8.04738	61.087	1.22433	0.132602	9.23314	2.63e-20	5.43e-17	Sister chromatid cohesion protein pds5 (AHRD V1 *--- PDS5_SCHPO); contains Interpro domain(s) IPR007942 Phospholipase-like, arabidopsis
Solyc03g117990.1.1	SL2.50ch03	66980892	66986699	-	1956	234	230	253	56	78	118	9.05679	9.18808	9.36942	8.55955	8.69098	8.83007	158.228	0.727618	0.136292	5.33867	9.36e-08	2.04e-05	Unknown Protein (AHRD V1)
Solyc03g118130.2.1	SL2.50ch03	67081493	67083259	-	856	1306	1145	952	1242	1205	1267	10.4567	10.5625	10.5506	10.802	10.7701	10.7048	1184.89	-0.279583	0.0850565	-3.28703	0.00101251	0.0330843	Rubredoxin-like protein (AHRD V1 *--- A8JGB1_CHLRE); contains Interpro domain(s) IPR004039 Rubredoxin-type Fe(Cys)4 protein
Solyc03g118420.2.1	SL2.50ch03	67298877	67302668	+	3639	1214	1084	878	1318	1044	1207	10.3811	10.5043	10.4651	10.8689	10.6128	10.6517	1124.01	-0.305703	0.0954303	-3.20341	0.00135809	0.0403538	NF-X1 finger transcription factor (AHRD V1 **-- C5GCI1_AJEDR); contains Interpro domain(s) IPR000967 Zinc finger, NF-X1-type
Solyc03g118740.2.1	SL2.50ch03	67567960	67571474	+	2272	3032	2371	2181	1706	1491	1907	11.4163	11.3989	11.5094	11.1681	11.0122	11.1728	2074.49	0.349141	0.0805522	4.33435	1.46e-05	0.00132995	Auxin efflux carrier (AHRD V1 ***- Q71T12_MOMCH); contains Interpro domain(s) IPR014024 Auxin efflux carrier, subgroup
Solyc03g118770.2.1	SL2.50ch03	67596076	67598438	-	1330	381	320	195	637	478	487	9.37249	9.41359	9.19345	10.1079	9.84665	9.76848	420.474	-0.76142	0.122507	-6.21534	5.12e-10	2.12e-07	WUSCHEL-related homeobox-containing protein 4 (AHRD V1 *-*- C0LAL8_9MAGN); contains Interpro domain(s) IPR001356 Homeobox
Solyc03g118810.1.1	SL2.50ch03	67623231	67623725	+	495	1331	986	730	981	1184	1206	10.4766	10.4054	10.2762	10.5442	10.7506	10.6508	1058.94	-0.304936	0.0955998	-3.18971	0.00142416	0.0414229	Calmodulin (AHRD V1 ***- D8TKN5_VOLCA); contains Interpro domain(s) IPR003299 Flagellar calcium-binding protein (calflagin)
Solyc03g119310.2.1	SL2.50ch03	67958942	67960609	-	874	1167	949	966	470	606	731	10.3408	10.3661	10.5662	9.83039	10.0623	10.1368	799.518	0.482291	0.109004	4.42451	9.67e-06	0.000950572	Unknown Protein (AHRD V1)
Solyc03g119540.2.1	SL2.50ch03	68118928	68120680	-	1658	254	245	179	421	257	290	9.10566	9.22901	9.13945	9.73618	9.35625	9.36447	276.99	-0.45955	0.130386	-3.52453	0.000424233	0.0180841	CONSTANS-like zinc finger protein (AHRD V1 **-- D0EP06_SOYBN); contains Interpro domain(s) IPR010402 CCT domain
Solyc03g119610.1.1	SL2.50ch03	68185540	68186271	+	732	2741	2296	1741	2386	2342	2538	11.2938	11.3597	11.2352	11.5761	11.5551	11.5194	2326.39	-0.274122	0.0741703	-3.69584	0.000219159	0.0113603	Genomic DNA chromosome 3 P1 clone MPE11 (AHRD V1 ***- Q9LUA5_ARATH)
Solyc03g119690.1.1	SL2.50ch03	68240221	68241825	-	1605	6470	6188	4995	6099	6084	6503	12.3859	12.6357	12.581	12.8016	12.8006	12.743	6053.39	-0.240036	0.0756059	-3.17483	0.00149924	0.0431208	Aspartic proteinase nepenthesin-1 (AHRD V1 **-- C0JAA3_9ORYZ); contains Interpro domain(s) IPR001461 Peptidase A1
Solyc03g119700.2.1	SL2.50ch03	68246042	68250131	-	647	1149	941	739	1137	1033	976	10.325	10.3575	10.2885	10.7039	10.6014	10.4259	993.504	-0.303718	0.0964602	-3.14864	0.00164032	0.0461072	ATP-dependent Clp protease adaptor protein ClpS containing protein (AHRD V1 ***- B4FRY9_MAIZE); contains Interpro domain(s) IPR003769 Adaptor protein ClpS, core
Solyc03g120830.2.1	SL2.50ch03	69081815	69084903	-	1017	49	34	32	8	12	9	8.39632	8.35907	8.39032	8.09827	8.16226	8.09974	22.8362	0.379383	0.114879	3.30247	0.000958357	0.031921	F5F19.22 protein (Fragment) (AHRD V1 ***- Q9ZU10_ARATH)
Solyc03g120850.2.1	SL2.50ch03	69097571	69103002	-	2180	5793	5393	4629	5953	5980	5967	12.2399	12.4517	12.4793	12.7688	12.7773	12.6271	5637.62	-0.325118	0.0789797	-4.11647	3.85e-05	0.00300942	chaperonin (AHRD V1 ***- B2IXD2_NOSP7); contains Interpro domain(s) IPR001844 Chaperonin Cpn60
Solyc03g123410.1.1	SL2.50ch03	70267724	70268350	-	627	140	159	120	398	268	241	8.78669	8.96901	8.91113	9.6894	9.38605	9.23791	227.41	-0.763758	0.13431	-5.68655	1.3e-08	3.52e-06	Oxalate oxidase-like germin 171 (AHRD V1 **** Q9FPQ0_BETVU); contains Interpro domain(s) IPR014710 RmlC-like jelly roll fold
Solyc03g123430.2.1	SL2.50ch03	70282955	70286924	-	1645	643	624	418	296	290	454	9.78235	9.96047	9.76056	9.45731	9.44343	9.70945	442.126	0.3831	0.119128	3.21586	0.00130056	0.0391513	AP2-like ethylene-responsive transcription factor At1g16060 (AHRD V1 *-*- AP2L1_ARATH); contains Interpro domain(s) IPR001471 Pathogenesis-related transcriptional factor and ERF, DNA-binding
Solyc04g006970.2.1	SL2.50ch04	663594	674845	-	3492	1499	1277	1065	772	719	881	10.603	10.6805	10.6717	10.2962	10.2271	10.321	1013.25	0.451336	0.0869734	5.18935	2.11e-07	4e-05	Phosphoenolpyruvate carboxylase (AHRD V1 **** A6YM33_RICCO); contains Interpro domain(s) IPR015813 Pyruvate/Phosphoenolpyruvate kinase, catalytic core
Solyc04g007940.2.1	SL2.50ch04	1587191	1589705	-	1750	204	180	136	94	85	83	8.9787	9.0389	8.97849	8.77305	8.72828	8.67117	126.746	0.4755	0.133781	3.55431	0.00037897	0.0166159	Cytochrome P450
Solyc04g009420.2.1	SL2.50ch04	2840496	2842762	-	975	479	280	255	456	395	400	9.54247	9.31893	9.37502	9.80418	9.6846	9.60637	375.239	-0.390282	0.119109	-3.27669	0.00105032	0.0337854	Photosystem II oxygen evolving complex protein PsbP (AHRD V1 ***- Q11A16_TRIEI); contains Interpro domain(s) IPR016123 Mog1/PsbP, alpha/beta/alpha sandwich
Solyc04g009440.2.1	SL2.50ch04	2856469	2858639	+	1320	113	89	91	166	131	158	8.69093	8.6879	8.77471	9.07194	8.93944	8.98207	126.116	-0.482875	0.134288	-3.59583	0.000323365	0.0148067	NAC domain protein (AHRD V1 ***- Q6RH27_SOLLC); contains Interpro domain(s) IPR003441 No apical meristem (NAM) protein
Solyc04g011540.2.1	SL2.50ch04	3971870	3974807	+	981	1401	1104	1084	476	761	918	10.5307	10.5237	10.6911	9.84146	10.2835	10.3628	936.479	0.424802	0.118009	3.59976	0.000318513	0.0146495	Elicitor-responsive protein 1 (AHRD V1 **-- B6T411_MAIZE); contains Interpro domain(s) IPR018029 C2 membrane targeting protein
Solyc04g014480.2.1	SL2.50ch04	4722700	4724263	+	806	149	146	243	94	76	67	8.81631	8.92306	9.34099	8.77305	8.67999	8.58623	130.384	0.463695	0.135773	3.41521	0.00063732	0.0245387	class I heat shock protein 3 (AHRD V1 ***- B6TQD6_MAIZE); contains Interpro domain(s) IPR002068 Heat shock protein Hsp20
Solyc04g014650.2.1	SL2.50ch04	4918275	4921277	+	2653	1045	861	709	492	599	669	10.2302	10.2678	10.2471	9.87052	10.0513	10.0526	713.844	0.323543	0.0986486	3.27975	0.00103897	0.0336298	Receptor like kinase, RLK
Solyc04g014730.2.1	SL2.50ch04	4993926	5000209	+	1659	1532	1179	1019	791	724	940	10.6266	10.5939	10.6237	10.3207	10.2339	10.3871	1007.16	0.363514	0.0884535	4.10966	3.96e-05	0.00308788	Fumarylacetoacetase (AHRD V1 **** Q2HT34_MEDTR); contains Interpro domain(s) IPR005959 Fumarylacetoacetase
Solyc04g017720.2.1	SL2.50ch04	7793774	7795011	+	526	242	112	119	243	203	227	9.07662	8.79067	8.90676	9.31596	9.19726	9.19891	190.048	-0.452826	0.132993	-3.40488	0.000661937	0.0254083	Gibberellin regulated protein (AHRD V1 **-- Q2HRH3_MEDTR); contains Interpro domain(s) IPR003854 Gibberellin regulated protein
Solyc04g040190.1.1	SL2.50ch04	11947053	11948555	+	1503	1662	1214	873	1426	1531	1357	10.7156	10.6254	10.4591	10.9587	11.043	10.7809	1334.17	-0.359061	0.0977081	-3.67483	0.000238006	0.011988	Lycopene beta-cyclase 1
Solyc04g025510.2.1	SL2.50ch04	22436708	22439128	+	1069	83	73	75	25	37	28	8.56851	8.60754	8.68888	8.31507	8.42273	8.31654	52.3326	0.44465	0.132902	3.34571	0.000820733	0.0287758	Os02g0194300 protein (Fragment) (AHRD V1 *-*- Q0E347_ORYSJ); contains Interpro domain(s) IPR014854 Nse4
Solyc04g045530.2.1	SL2.50ch04	33716330	33725661	+	1645	1880	1702	1597	942	1115	1250	10.8531	11.0043	11.1326	10.5012	10.6844	10.69	1394.52	0.410276	0.0955885	4.2921	1.77e-05	0.00153573	DNA primase large subunit (AHRD V1 **** B5X2T9_SALSA); contains Interpro domain(s) IPR016558 DNA primase, large subunit, eukaryotic
Solyc04g048900.2.1	SL2.50ch04	38565211	38568669	+	1513	766	731	467	283	443	465	9.93634	10.1081	9.85631	9.42421	9.78083	9.72944	511.527	0.386605	0.121124	3.1918	0.00141387	0.0412556	Calreticulin 2 calcium-binding protein (AHRD V1 **** A8HMC0_CHLRE); contains Interpro domain(s) IPR009169 Calreticulin
Solyc04g049140.2.1	SL2.50ch04	39819946	39838910	-	3716	4515	4154	3651	2520	2629	3185	11.916	12.1078	12.1658	11.6443	11.6997	11.8044	3393	0.353162	0.082087	4.30229	1.69e-05	0.00149185	Transcription factor jumonji domain-containing protein (AHRD V1 **-* D7M504_ARALY); contains Interpro domain(s) IPR013129 Transcription factor jumonji
Solyc04g049680.2.1	SL2.50ch04	42875141	42876373	-	714	351	350	390	166	150	213	9.31504	9.47983	9.7024	9.07194	9.01417	9.15844	267.104	0.588829	0.129908	4.53264	5.83e-06	0.000646734	Pseudo-response regulator 7 (AHRD V1 ***- D0PPG7_CASSA)
Solyc04g049920.2.1	SL2.50ch04	44798202	44800847	+	893	1194	1050	1018	441	584	764	10.3641	10.4708	10.6226	9.77549	10.0276	10.1796	824.992	0.546944	0.113931	4.80064	1.58e-06	0.000214875	RNA binding protein-like (AHRD V1 **-- Q8LFQ5_ARATH); contains Interpro domain(s) IPR000504 RNA recognition motif, RNP-1
Solyc04g050440.2.1	SL2.50ch04	47231399	47234372	-	1867	123	91	93	168	124	153	8.72772	8.69737	8.78484	9.07905	8.91035	8.96437	126.341	-0.423619	0.134566	-3.14804	0.0016437	0.0461195	Ammonium transporter (AHRD V1 **** B9IPE2_POPTR); contains Interpro domain(s) IPR001905 Ammonium transporter
Solyc04g050620.2.1	SL2.50ch04	47690855	47692672	-	1723	479	362	276	215	210	248	9.54247	9.50531	9.43225	9.23348	9.21921	9.2569	289.304	0.401132	0.116581	3.44079	0.000580019	0.0226315	Cytochrome P450
Solyc04g050730.2.1	SL2.50ch04	48057652	48061765	-	1489	1802	1471	1105	2000	1726	1733	10.8054	10.8377	10.7122	11.359	11.184	11.0602	1639.47	-0.456909	0.0912151	-5.00914	5.47e-07	8.85e-05	GDSL esterase/lipase At5g33370 (AHRD V1 ***- GDL79_ARATH); contains Interpro domain(s) IPR001087 Lipase, GDSL
Solyc04g051490.2.1	SL2.50ch04	50608333	50621199	-	2413	487	427	393	251	232	259	9.55533	9.63468	9.70876	9.33845	9.28547	9.28609	335.308	0.492646	0.114553	4.30059	1.7e-05	0.00149374	Essential meiotic endonuclease 1B (AHRD V1 *-*- C5H8J1_ARATH); contains Interpro domain(s) IPR006166 DNA repair nuclease, XPF-type/Helicase
Solyc04g051800.2.1	SL2.50ch04	51099464	51104758	-	2651	5297	3595	3323	5069	4067	4273	12.1227	11.9208	12.0432	12.5525	12.2624	12.1839	4249.45	-0.29918	0.090234	-3.3156	0.000914466	0.0309078	ABC transporter ATP-binding protein (AHRD V1 ***- D4ZPJ5_SPIPL); contains Interpro domain(s) IPR003439 ABC transporter-like
Solyc04g054500.2.1	SL2.50ch04	52628729	52630023	+	921	1831	1204	1185	963	946	1008	10.8234	10.6165	10.7897	10.5245	10.5075	10.4595	1163.82	0.291121	0.0900307	3.23357	0.00122253	0.037625	Metal ion binding protein (AHRD V1 **-- B6U811_MAIZE); contains Interpro domain(s) IPR006121 Heavy metal transport/detoxification protein
Solyc04g054930.2.1	SL2.50ch04	53438494	53441329	-	1541	762	579	582	293	365	485	9.93161	9.89304	10.0565	9.44975	9.62044	9.76498	499.412	0.440633	0.115938	3.80061	0.000144342	0.00821161	Trehalose-6-phosphate phosphatase-like protein (AHRD V1 ***- Q9LX18_ARATH); contains Interpro domain(s) IPR003337 Trehalose-phosphatase
Solyc04g054990.2.1	SL2.50ch04	53522447	53524531	+	1065	11883	7911	6275	5408	5374	7265	13.2084	12.9684	12.8891	12.6393	12.6332	12.8932	7124.53	0.282416	0.0881895	3.20238	0.00136299	0.0404413	Lipoxygenase homology domain-containing protein 1 (AHRD V1 *--- LOXH1_HUMAN); contains Interpro domain(s) IPR001024 Lipoxygenase, LH2
Solyc04g055260.2.1	SL2.50ch04	53898087	53901249	-	1419	3095	2340	1881	1519	1412	1896	11.4415	11.3828	11.3283	11.0318	10.9494	11.1659	1970.09	0.361053	0.0833598	4.33126	1.48e-05	0.00134286	Carboxyl methyltransferase (AHRD V1 **** Q70T29_BIXOR); contains Interpro domain(s) IPR005299 SAM dependent carboxyl methyltransferase
Solyc04g057870.2.1	SL2.50ch04	54966175	54972137	+	1517	3543	3141	2209	3076	3042	3226	11.6089	11.7487	11.5251	11.8971	11.8851	11.8207	3019.08	-0.245944	0.0782036	-3.14491	0.00166137	0.0464262	Os11g0110100 protein (Fragment) (AHRD V1 ***- Q0IV61_ORYSJ)
Solyc04g063210.2.1	SL2.50ch04	55349949	55351968	-	1240	2948	2091	1909	1485	1546	1854	11.382	11.2469	11.3462	11.0055	11.0543	11.1394	1928.53	0.283834	0.0800241	3.54685	0.000389867	0.0169855	Caffeoyl-CoA O-methyltransferase (AHRD V1 **** A0SDG2_9CONI); contains Interpro domain(s) IPR002935 O-methyltransferase, family 3
Solyc04g071800.2.1	SL2.50ch04	58804608	58806572	+	1876	1096	846	1169	434	377	459	10.2775	10.2503	10.7745	9.76187	9.64651	9.71857	719.346	0.836845	0.120821	6.92634	4.32e-12	2.62e-09	Cytochrome P450
Solyc04g071900.2.1	SL2.50ch04	58919910	58922921	+	1339	1771	1473	1093	998	872	890	10.786	10.8392	10.7001	10.5625	10.4223	10.3313	1155.13	0.388301	0.0931329	4.16932	3.06e-05	0.00242657	Peroxidase (AHRD V1 **** Q94IQ1_TOBAC); contains Interpro domain(s) IPR002016 Haem peroxidase, plant/fungal/bacterial
Solyc04g071990.2.1	SL2.50ch04	59013179	59055098	-	4187	1080	1004	1244	453	505	667	10.2628	10.4241	10.8443	9.79849	9.89521	10.0498	817.878	0.6531	0.121724	5.36544	8.08e-08	1.81e-05	Tomato GIGANTEA 1
Solyc04g072030.1.1	SL2.50ch04	59102655	59104682	+	2028	6208	4970	4529	3138	3383	3982	12.3311	12.3433	12.4502	11.9227	12.0219	12.0918	4286.23	0.366869	0.073498	4.99155	5.99e-07	9.44e-05	Interferon-induced GTP-binding protein Mx (Fragment) (AHRD V1 *--- MX_PERFL); contains Interpro domain(s) IPR015577 Interferon-induced Mx protein
Solyc04g072740.2.1	SL2.50ch04	59709076	59712897	-	2140	469	349	244	741	474	380	9.52621	9.47768	9.34386	10.2552	9.8393	9.56589	446.242	-0.513936	0.132021	-3.89282	9.91e-05	0.00629985	High affinity sulfate transporter 1 (AHRD V1 **** SUT1_STYHA); contains Interpro domain(s) IPR001902 Sulphate anion transporter
Solyc04g074270.2.1	SL2.50ch04	60269968	60272626	+	2332	1262	1201	953	1687	1392	1296	10.4211	10.6138	10.5517	11.1549	10.9331	10.7298	1308.92	-0.449932	0.104265	-4.31527	1.59e-05	0.0014251	Phosphatase 1 regulatory subunit 7 (AHRD V1 *--- C1C4C3_RANCA); contains Interpro domain(s) IPR001611 Leucine-rich repeat
Solyc04g074770.2.1	SL2.50ch04	60691876	60693574	-	1095	3478	1822	1440	1081	1142	1454	11.5858	11.0837	11.0116	10.6487	10.7107	10.8584	1649.97	0.497081	0.113111	4.39462	1.11e-05	0.00106401	Unknown Protein (AHRD V1)
Solyc04g074810.2.1	SL2.50ch04	60723061	60726653	-	1071	1638	1430	1469	774	903	1106	10.6996	10.8059	11.0348	10.2988	10.4586	10.5575	1202.96	0.449745	0.103405	4.34935	1.37e-05	0.00125323	BHLH transcription factor (AHRD V1 *-** Q401N4_9LILI); contains Interpro domain(s) IPR011598 Helix-loop-helix DNA-binding
Solyc04g076240.1.1	SL2.50ch04	61178846	61180162	-	618	137	91	62	113	168	146	8.77658	8.69737	8.61148	8.86183	9.08008	8.93903	119.082	-0.424139	0.136163	-3.11494	0.00183984	0.0494666	Transcription factor (AHRD V1 *--* Q9M4A8_MAIZE); contains Interpro domain(s) IPR011598 Helix-loop-helix DNA-binding
Solyc04g076280.2.1	SL2.50ch04	61203256	61209308	+	960	1499	1011	845	369	481	616	10.603	10.4313	10.4252	9.6278	9.85214	9.97609	768.159	0.784772	0.111068	7.0657	1.6e-12	1.14e-09	MPF2-like (Fragment) (AHRD V1 ***- A8QYX1_9SOLA); contains Interpro domain(s) IPR002487 Transcription factor, K-box
Solyc04g077050.2.1	SL2.50ch04	62016870	62021539	+	1931	716	529	390	817	672	652	9.87595	9.81374	9.7024	10.3535	10.161	10.0285	628.81	-0.480058	0.110967	-4.32614	1.52e-05	0.00136245	Amino acid permease 6 (AHRD V1 **** Q7Y076_BRANA); contains Interpro domain(s) IPR013057 Amino acid transporter, transmembrane
Solyc04g078200.2.1	SL2.50ch04	63005029	63005842	+	432	4466	2502	2555	1464	1486	1507	11.902	11.4648	11.707	10.9891	11.0083	10.899	2236.82	0.751347	0.0963821	7.79551	6.42e-15	6.62e-12	Gibberellin-regulated family protein (AHRD V1 **-- D7MT35_ARALY); contains Interpro domain(s) IPR003854 Gibberellin regulated protein
Solyc04g078460.2.1	SL2.50ch04	63184658	63186218	-	1233	5776	4865	2925	5293	5536	4758	12.2361	12.3151	11.8788	12.6105	12.6731	12.3253	4827.11	-0.356424	0.0995531	-3.58024	0.000343277	0.0154109	N(4)-(Beta-N-acetylglucosaminyl)-L-asparaginase (AHRD V1 **** ASPG_ELIMR); contains Interpro domain(s) IPR000246 Peptidase T2, asparaginase 2
Solyc04g078520.2.1	SL2.50ch04	63236742	63238891	+	1437	612	497	444	617	597	577	9.74042	9.76026	9.81226	10.0776	10.0482	9.91678	558.117	-0.329869	0.102572	-3.21598	0.00130002	0.0391513	Uncharacterized basic helix-loop-helix protein At1g06150 (AHRD V1 *-*- Y1615_ARATH)
Solyc04g078810.2.1	SL2.50ch04	63472496	63477228	-	2172	3716	3078	2227	4040	3279	3451	11.6686	11.7231	11.5352	12.2513	11.9816	11.9069	3291.18	-0.405477	0.0899998	-4.50531	6.63e-06	0.000701876	Remorin (AHRD V1 ***- Q00M66_SOYBN); contains Interpro domain(s) IPR005516 Remorin, C-terminal region
Solyc04g078850.2.1	SL2.50ch04	63509930	63514385	-	1130	901	750	583	847	893	811	10.0867	10.1327	10.0581	10.3904	10.447	10.2382	796.215	-0.334036	0.0969202	-3.44651	0.000567886	0.0223806	DNA-directed RNA polymerase (Fragment) (AHRD V1 *-*- Q5D868_SPIOL)
Solyc04g079640.2.1	SL2.50ch04	64032254	64034180	+	1841	199	235	210	81	82	147	8.96505	9.2019	9.24172	8.70643	8.71251	8.94269	156.514	0.495642	0.136144	3.64058	0.000272028	0.0129738	Cytochrome P450
Solyc04g079890.2.1	SL2.50ch04	64204958	64206081	+	910	251	196	220	342	304	262	9.09848	9.08903	9.27275	9.56751	9.47853	9.29392	266.13	-0.42513	0.127585	-3.33212	0.000861885	0.0296647	Thaumatin-like protein (AHRD V1 ***- O24468_ARATH); contains Interpro domain(s) IPR001938 Thaumatin, pathogenesis-related
Solyc04g080040.2.1	SL2.50ch04	64332561	64338195	-	2389	318	173	142	394	300	345	9.24825	9.01615	9.00257	9.68109	9.46861	9.49159	278.565	-0.635808	0.128354	-4.95353	7.29e-07	0.000110661	UBA/TS-N domain protein (AHRD V1 *--- B6QFU5_PENMQ); contains Interpro domain(s) IPR001623 Heat shock protein DnaJ, N-terminal
Solyc04g080580.2.1	SL2.50ch04	64697407	64701248	+	1358	8850	7616	5236	6478	8392	8792	12.806	12.9166	12.6443	12.8834	13.2401	13.154	7496.65	-0.286205	0.0885612	-3.23172	0.00123048	0.0377012	Kinase PfkB family (AHRD V1 **** D4WID3_BACOV); contains Interpro domain(s) IPR011611 Carbohydrate/purine kinase
Solyc04g080820.2.1	SL2.50ch04	64891808	64897323	-	2072	615	600	417	671	647	602	9.74454	9.92495	9.75853	10.1579	10.1244	9.95511	592.959	-0.346646	0.107854	-3.21404	0.00130883	0.0393431	Cytokinin oxidase/dehydrogenase (AHRD V1 **** C3VPM7_SOLTU); contains Interpro domain(s) IPR015345 Cytokinin dehydrogenase 1, FAD and cytokinin binding
Solyc04g080940.2.1	SL2.50ch04	64985938	64988962	-	1511	5716	4303	3548	3060	3099	3622	12.2224	12.1538	12.1284	11.8904	11.9089	11.9691	3805.98	0.254821	0.0688435	3.70145	0.000214374	0.0111794	Nodulin-like protein (AHRD V1 ***- Q94AP3_ARATH); contains Interpro domain(s) IPR000620 Protein of unknown function DUF6, transmembrane
Solyc04g081000.2.1	SL2.50ch04	65059948	65063518	+	1133	1903	1589	894	3170	2669	2766	10.8669	10.9253	10.484	11.9358	11.7188	11.6264	2187.8	-0.9754	0.106109	-9.19245	3.84e-20	7.21e-17	MADS box transcription factor (AHRD V1 ***- Q8L5F5_DAUCA); contains Interpro domain(s) IPR002100 Transcription factor, MADS-box IPR002487 Transcription factor, K-box
Solyc04g081330.2.1	SL2.50ch04	65351635	65354744	-	1049	1221	981	850	1282	1108	1068	10.387	10.4002	10.4313	10.8376	10.6775	10.5203	1085.46	-0.321128	0.0969982	-3.31066	0.000930764	0.0312033	Chromosome 11 contig 1 DNA sequence. (Fragment) (AHRD V1 *-*- Q00Z75_OSTTA)
Solyc04g081870.2.1	SL2.50ch04	65734901	65737550	-	1176	886	438	333	860	656	665	10.0708	9.65527	9.57485	10.4061	10.1377	10.047	632.063	-0.447114	0.127058	-3.51898	0.000433207	0.0182575	Expansin (AHRD V1 ***- Q9FVH0_SOLLC); contains Interpro domain(s) IPR002963 Expansin
Solyc04g082250.2.1	SL2.50ch04	65980580	65984397	+	2887	8240	6480	5743	7988	7142	7439	12.7094	12.6978	12.769	13.1698	13.0188	12.9254	7159.27	-0.308723	0.0737916	-4.18372	2.87e-05	0.00229544	ATP-dependent zinc metalloprotease FTSH, chloroplastic (Fragment) (AHRD V1 ***- FTSH_CAPAN); contains Interpro domain(s) IPR005936 Peptidase M41, FtsH
Solyc04g082480.2.1	SL2.50ch04	66119653	66124514	+	3087	314	242	201	437	323	338	9.23987	9.22095	9.21302	9.76772	9.52455	9.47616	311.192	-0.533759	0.122466	-4.35844	1.31e-05	0.00121855	Nodule inception protein (Fragment) (AHRD V1 *-*- A9DME9_MEDTR); contains Interpro domain(s) IPR003035 Plant regulator RWP-RK
Solyc04g082710.2.1	SL2.50ch04	66298255	66299698	+	1219	640	514	341	801	574	524	9.77836	9.78895	9.59357	10.3334	10.0116	9.83154	565.575	-0.407358	0.122922	-3.31395	0.000919878	0.0309388	Cathepsin B-like cysteine proteinase 3 (AHRD V1 **-- CPR3_CAEEL); contains Interpro domain(s) IPR013128 Peptidase C1A, papain
Solyc05g005280.2.1	SL2.50ch05	227383	230131	-	1159	392	206	196	523	426	363	9.39285	9.11915	9.19674	9.92503	9.74759	9.53038	353.098	-0.640245	0.128661	-4.97623	6.48e-07	9.99e-05	Poly polymerase catalytic domain containing protein expressed (AHRD V1 **-- Q84T80_ORYSJ); contains Interpro domain(s) IPR012317 Poly(ADP-ribose) polymerase, catalytic region
Solyc05g005920.2.1	SL2.50ch05	708292	710460	-	1944	1566	1066	723	1398	1278	1540	10.6504	10.4867	10.2666	10.936	10.836	10.9237	1248.54	-0.462379	0.101438	-4.55825	5.16e-06	0.000580076	Peptide transporter (AHRD V1 **-* A6YJX4_9MAGN); contains Interpro domain(s) IPR000109 TGF-beta receptor, type I/II extracellular region
Solyc05g006010.2.1	SL2.50ch05	745424	747537	-	1846	282	210	172	90	101	112	9.17041	9.13096	9.11492	8.75312	8.80766	8.80489	155.197	0.60511	0.130237	4.64622	3.38e-06	0.000405903	Peptide transporter (AHRD V1 **-* A6YJX4_9MAGN); contains Interpro domain(s) IPR000109 TGF-beta receptor, type I/II extracellular region
Solyc05g007710.2.1	SL2.50ch05	2195502	2197614	-	1104	608	527	429	537	580	665	9.7349	9.81046	9.78269	9.94891	10.0213	10.047	556.257	-0.314788	0.10006	-3.14599	0.00165525	0.046318	MYB transcription factor (AHRD V1 *--- Q6R098_ARATH); contains Interpro domain(s) IPR015495 Myb transcription factor
Solyc05g007980.2.1	SL2.50ch05	2404490	2408988	+	2131	1006	830	886	350	440	667	10.1928	10.2314	10.4746	9.58569	9.77503	10.0498	682.082	0.543409	0.121632	4.46764	7.91e-06	0.000808547	High affinity sulfate transporter 2 (AHRD V1 **** SUT2_STYHA); contains Interpro domain(s) IPR001902 Sulphate anion transporter
Solyc05g009370.2.1	SL2.50ch05	3518447	3524365	-	1154	3100	2487	1882	2445	2634	2793	11.4435	11.4574	11.329	11.6066	11.7021	11.6386	2535.26	-0.254303	0.0751211	-3.38524	0.000711158	0.0264615	50S ribosomal protein L15 (AHRD V1 *-*- B4B3P1_9CHRO); contains Interpro domain(s) IPR005749 Ribosomal protein L15, bacterial-type
Solyc05g009880.2.1	SL2.50ch05	4099737	4103336	+	1308	436	313	249	429	412	364	9.47089	9.39758	9.35813	9.75205	9.71953	9.53249	366.183	-0.369148	0.116685	-3.16364	0.0015581	0.0443179	Transcription factor bHLH30 (AHRD V1 **-* BH030_ARATH); contains Interpro domain(s) IPR001092 Basic helix-loop-helix dimerisation region bHLH
Solyc05g009930.2.1	SL2.50ch05	4150239	4155584	-	3384	2258	1918	1771	2648	1993	2177	11.0637	11.1441	11.2557	11.7066	11.3569	11.3316	2135.31	-0.323856	0.0977794	-3.31211	0.000925954	0.0310925	Chloroplast unusual positioning 1A (AHRD V1 *--- B3IYT7_ADICA)
Solyc05g010180.2.1	SL2.50ch05	4377503	4382261	-	1926	193	185	192	419	302	320	8.94842	9.05483	9.18353	9.73218	9.47358	9.43552	274.982	-0.683184	0.129398	-5.27972	1.29e-07	2.7e-05	Carotenoid isomerase-like
Solyc05g010240.2.1	SL2.50ch05	4417123	4420793	+	2108	270	231	127	283	234	306	9.14315	9.19086	8.94119	9.42421	9.2913	9.40291	240.076	-0.407277	0.127991	-3.18208	0.00146224	0.0422332	chaperonin (AHRD V1 ***- B2IXD2_NOSP7); contains Interpro domain(s) IPR001844 Chaperonin Cpn60
Solyc05g011980.2.1	SL2.50ch05	5191964	5193206	-	990	2265	2179	1673	1028	1365	1567	11.0673	11.2964	11.1877	10.5943	10.9107	10.9436	1647.4	0.378411	0.100177	3.77743	0.000158458	0.00882024	Unknown Protein (AHRD V1)
Solyc05g056620.1.1	SL2.50ch05	5216722	5226350	-	4788	3539	2736	2273	3051	3083	3179	11.6075	11.5754	11.5606	11.8867	11.9023	11.802	2961.34	-0.299807	0.0705465	-4.24978	2.14e-05	0.00181105	Myocyte-specific enhancer factor 2D (AHRD V1 *-*- MEF2D_HUMAN); contains Interpro domain(s) IPR002100 Transcription factor, MADS-box IPR002487 Transcription factor, K-box
Solyc05g012050.2.1	SL2.50ch05	5275528	5277367	-	560	330	227	99	584	504	477	9.27301	9.17971	8.81451	10.026	9.89344	9.75088	374.4	-0.931669	0.132671	-7.0224	2.18e-12	1.41e-09	CRABS CLAW (Fragment) (AHRD V1 ***- Q5EMM8_GOSHI); contains Interpro domain(s) IPR006780 YABBY protein
Solyc05g012360.2.1	SL2.50ch05	5622420	5627115	+	1311	423	368	331	148	221	283	9.44837	9.51785	9.57012	9.00559	9.25284	9.34724	289.118	0.414073	0.127949	3.23624	0.00121115	0.0373305	Hydrolase alpha/beta fold family protein (AHRD V1 ***- D7MJQ7_ARALY); contains Interpro domain(s) IPR000639 Epoxide hydrolase-like
Solyc05g012670.1.1	SL2.50ch05	5875384	5876718	+	1335	719	544	355	760	530	795	9.87966	9.83805	9.62566	10.2805	9.9386	10.2185	611.983	-0.441008	0.116535	-3.78434	0.000154118	0.00864861	Glucosyltransferase-3 (AHRD V1 **** Q8S9A6_PHAAN); contains Interpro domain(s) IPR002213 UDP-glucuronosyl/UDP-glucosyltransferase
Solyc05g013400.2.1	SL2.50ch05	6470860	6474651	-	2832	677	720	602	433	378	486	9.8268	10.0937	10.0884	9.75991	9.64865	9.76673	543.109	0.361212	0.111899	3.22802	0.0012465	0.0380792	Pentatricopeptide repeat-containing protein (AHRD V1 ***- D7MDP3_ARALY); contains Interpro domain(s) IPR002885 Pentatricopeptide repeat
Solyc05g013510.2.1	SL2.50ch05	6724684	6728136	-	2223	5929	4292	3764	5566	4564	5040	12.2705	12.1505	12.2057	12.6781	12.4149	12.4016	4832.36	-0.288563	0.081696	-3.53216	0.000412186	0.0177705	Phosphate transporter 2-1 (AHRD V1 ***- Q7YME0_WHEAT); contains Interpro domain(s) IPR001204 Phosphate transporter
Solyc05g014000.2.1	SL2.50ch05	7501147	7503953	-	1522	1296	838	772	1351	1112	1091	10.4487	10.2409	10.3325	10.8969	10.6814	10.5429	1074.48	-0.415512	0.103888	-3.99962	6.34e-05	0.00448694	Pectate lyase (AHRD V1 **** D3IZZ1_GOSHE); contains Interpro domain(s) IPR002022 Pectate lyase/Amb allergen
Solyc05g014560.2.1	SL2.50ch05	8402493	8406263	-	1222	904	690	549	352	500	453	10.0898	10.0535	10.0021	9.59019	9.88635	9.70762	559.107	0.407025	0.110489	3.68387	0.000229722	0.0116716	3-oxoacyl-reductase (AHRD V1 ***- B6THT6_MAIZE); contains Interpro domain(s) IPR011284 3-oxoacyl-(acyl-carrier-protein) reductase
Solyc05g015750.2.1	SL2.50ch05	11898903	11905313	-	1033	1808	1953	1429	1963	2080	2102	10.8092	11.1655	11.0027	11.3364	11.4089	11.2892	1897.35	-0.36414	0.0937548	-3.88396	0.00010277	0.0064118	Transcription factor MADS-box 2 (AHRD V1 **** D5HSY6_9ROSA); contains Interpro domain(s) IPR002100 Transcription factor, MADS-box IPR002487 Transcription factor, K-box
Solyc05g016710.1.1	SL2.50ch05	17998873	17999064	-	192	187	117	93	25	55	66	8.93148	8.81143	8.78484	8.31507	8.55363	8.58057	85.4688	0.521346	0.135315	3.85282	0.000116766	0.00698938	Unknown Protein (AHRD V1)
Solyc05g018130.2.1	SL2.50ch05	20050624	20056431	+	1296	409	333	183	502	414	395	9.42363	9.44276	9.15321	9.88836	9.72358	9.59638	372.256	-0.509205	0.125694	-4.05115	5.1e-05	0.00382724	Oxidoreductase 2OG-Fe(II) oxygenase family (AHRD V1 **-- Q4KIS1_PSEF5); contains Interpro domain(s) IPR005123 Oxoglutarate and iron-dependent oxygenase
Solyc05g021500.1.1	SL2.50ch05	28014469	28016027	-	390	75	71	60	0	0	0	8.53198	8.59686	8.59882	7.81367	7.81367	7.81367	32.1961	0.931236	0.120209	7.74684	9.42e-15	8.84e-12	Cystathionine beta-lyase (AHRD V1 *-*- Q9MT31_SOLTU)
Solyc05g024410.2.1	SL2.50ch05	31650811	31654017	+	1299	1217	965	852	550	623	674	10.3836	10.3832	10.4338	9.9707	10.0884	10.0596	795.157	0.457943	0.0922915	4.96192	6.98e-07	0.000106775	Kelch-like protein 9 (AHRD V1 ***- KLHL9_HUMAN); contains Interpro domain(s) IPR015915 Kelch-type beta propeller
Solyc05g044630.2.1	SL2.50ch05	57234585	57237006	+	956	694	494	544	722	690	700	9.84846	9.75513	9.99369	10.2295	10.1867	10.0954	643.463	-0.386724	0.104988	-3.68353	0.000230029	0.0116716	Fe/S biogenesis protein nfuA (AHRD V1 *--- NFUA_ACIAD); contains Interpro domain(s) IPR001075 NIF system FeS cluster assembly, NifU, C-terminal
Solyc05g050920.2.1	SL2.50ch05	61134506	61139472	-	1303	502	388	346	258	218	292	9.57907	9.55873	9.60513	9.35777	9.24377	9.36935	326.208	0.384519	0.114548	3.35684	0.000788394	0.0281743	Flavin-monooxygenase (AHRD V1 **** C5H9Q5_BRARP); contains Interpro domain(s) IPR000960 Flavin-containing monooxygenase FMO
Solyc05g051380.2.1	SL2.50ch05	61665626	61670164	+	1836	389	453	330	117	205	285	9.38734	9.68282	9.56775	8.87943	9.20358	9.35219	289.906	0.466997	0.134488	3.47242	0.000515797	0.0207232	AP2-like ethylene-responsive transcription factor At1g16060 (AHRD V1 *-*- AP2L1_ARATH); contains Interpro domain(s) IPR001471 Pathogenesis-related transcriptional factor and ERF, DNA-binding
Solyc05g051430.2.1	SL2.50ch05	61751929	61756746	-	737	21	12	12	40	54	38	8.19658	8.13893	8.16825	8.44602	8.54701	8.39845	30.312	-0.454328	0.121578	-3.73692	0.00018629	0.0100973	Ovarian cancer-associated gene 2 protein homolog (AHRD V1 ***- B5X7T4_SALSA); contains Interpro domain(s) IPR005645 Protein of unknown function DUF341
Solyc05g051510.2.1	SL2.50ch05	61870728	61873642	-	948	676	591	499	729	697	624	9.82552	9.91137	9.91518	10.239	10.1966	9.98793	638.193	-0.332974	0.105286	-3.16256	0.00156391	0.044363	Prohibitin (AHRD V1 ***- O04361_TOBAC); contains Interpro domain(s) IPR000163 Prohibitin
Solyc05g052030.1.1	SL2.50ch05	62370329	62370934	-	606	276	264	282	138	127	179	9.15686	9.27872	9.44809	8.9667	8.92293	9.0531	208.481	0.47398	0.130812	3.62338	0.000290784	0.013703	Ethylene responsive transcription factor 1a (AHRD V1 *-*- C0J9I9_9ROSA); contains Interpro domain(s) IPR001471 Pathogenesis-related transcriptional factor and ERF, DNA-binding
Solyc05g052240.2.1	SL2.50ch05	62511942	62514884	+	845	3098	1814	1800	3157	2653	2396	11.4427	11.0785	11.2752	11.9305	11.7112	11.4484	2480.63	-0.417534	0.105482	-3.95833	7.55e-05	0.00512716	Chalcone--flavonone isomerase (AHRD V1 ***- B4G1R6_MAIZE); contains Interpro domain(s) IPR003466 Chalcone isomerase, subgroup
Solyc05g052470.2.1	SL2.50ch05	62685445	62688806	+	1192	1987	1335	1261	821	889	961	10.916	10.7294	10.8596	10.3585	10.4423	10.4099	1174.71	0.509926	0.0885553	5.75828	8.5e-09	2.51e-06	Ferritin (AHRD V1 ***- A7UGG8_SOLTU); contains Interpro domain(s) IPR001519 Ferritin, N-terminal
Solyc05g052950.2.1	SL2.50ch05	63122106	63127677	-	1738	1379	1072	769	1930	1342	1314	10.5139	10.4926	10.3286	11.3158	10.8913	10.7451	1306.5	-0.566585	0.113685	-4.98381	6.23e-07	9.68e-05	Regulator of chromosome condensation RCC1 domain-containing protein (AHRD V1 *--- B9PXR3_TOXGO); contains Interpro domain(s) IPR009091 Regulator of chromosome condensation/beta-lactamase-inhibitor protein II
Solyc05g053400.1.1	SL2.50ch05	63498355	63499521	-	1167	4069	2618	2101	3352	3109	3421	11.7832	11.5207	11.4633	12.0078	11.913	11.8957	3076.57	-0.344654	0.0875589	-3.93625	8.28e-05	0.00551348	Glucosyltransferase (AHRD V1 **** D7URL8_9LAMI); contains Interpro domain(s) IPR002213 UDP-glucuronosyl/UDP-glucosyltransferase
Solyc05g053550.2.1	SL2.50ch05	63633052	63635193	+	1861	10710	8028	7141	6373	5442	5652	13.0658	12.9884	13.0655	12.8612	12.6501	12.5544	7083.02	0.333662	0.079238	4.21088	2.54e-05	0.00207635	Chalcone synthase (AHRD V1 ***- C5IWS6_NICAL); contains Interpro domain(s) IPR011141 Polyketide synthase, type III
Solyc05g053990.2.1	SL2.50ch05	63978631	63981553	-	2730	137	91	94	35	33	25	8.77658	8.69737	8.78985	8.40576	8.38932	8.28909	66.2439	0.670213	0.135522	4.9454	7.6e-07	0.000113823	Cc-nbs-lrr, resistance protein
Solyc05g054340.2.1	SL2.50ch05	64270469	64274349	+	3799	408	304	245	193	180	179	9.42184	9.37666	9.34673	9.164	9.12176	9.0531	244.323	0.42848	0.121418	3.52897	0.000417182	0.0179111	Cc-nbs-lrr, resistance protein
Solyc05g054720.2.1	SL2.50ch05	64580120	64582715	+	1103	2577	2167	1950	2343	2277	2485	11.2198	11.2898	11.372	11.5535	11.5202	11.4933	2296.22	-0.246711	0.075925	-3.2494	0.00115649	0.0360222	Tic20-like protein (AHRD V1 ***- Q2V9A0_SOLTU); contains Interpro domain(s) IPR005691 Chloroplast protein import component Tic20
Solyc05g054750.2.1	SL2.50ch05	64604565	64606244	+	547	57	21	64	9	17	9	8.4414	8.24327	8.62392	8.11548	8.22815	8.09974	28.9452	0.352256	0.110474	3.18859	0.00142968	0.0414666	Plant-specific domain TIGR01589 family protein (AHRD V1 *-*- B4FFL2_MAIZE); contains Interpro domain(s) IPR006476 Conserved hypothetical protein CHP01589, plant
Solyc05g054760.2.1	SL2.50ch05	64607306	64611729	-	1162	21184	15010	12256	11510	11102	12387	14.0127	13.8544	13.8135	13.6755	13.6276	13.6281	13576.8	0.242989	0.0687162	3.53613	0.000406038	0.0175788	Dehydroascorbate reductase (Fragment) (AHRD V1 ***- Q1G0W3_SOLLC); contains Interpro domain(s) IPR017933 Glutathione S-transferase/chloride channel, C-terminal
Solyc05g055010.2.1	SL2.50ch05	64785725	64789447	-	1082	445	346	363	201	203	283	9.48624	9.47121	9.64363	9.18979	9.19726	9.34724	300.862	0.420717	0.121443	3.46431	0.000531585	0.0212747	RNA-binding protein (AHRD V1 **-- D3TPM8_GLOMM); contains Interpro domain(s) IPR015464 RNA recognition motif-related
Solyc05g055850.2.1	SL2.50ch05	65327544	65330440	+	1302	2130	1504	1119	1840	1889	1995	10.9959	10.8627	10.726	11.2583	11.292	11.2265	1732.55	-0.427928	0.0875101	-4.89004	1.01e-06	0.000142596	Homology to unknown gene (Fragment) (AHRD V1 *-*- Q011I1_OSTTA)
Solyc05g055990.2.1	SL2.50ch05	65393464	65395596	+	989	2017	1854	1482	1185	1278	1348	10.9331	11.1041	11.045	10.7496	10.836	10.7734	1504.74	0.274009	0.0835825	3.2783	0.00104433	0.0337503	Aquaporin 2 (AHRD V1 ***- O65357_SAMSA); contains Interpro domain(s) IPR012269 Aquaporin
Solyc06g005400.1.1	SL2.50ch06	412051	412200	+	150	968	633	664	389	417	487	10.1553	9.97355	10.1827	9.67061	9.72963	9.76848	577.074	0.50508	0.105331	4.79518	1.63e-06	0.00021937	Unknown Protein (AHRD V1)
Solyc06g007580.1.1	SL2.50ch06	1578789	1579688	+	900	382	390	357	210	220	253	9.37436	9.56274	9.63018	9.21808	9.24982	9.27026	298.604	0.40807	0.121818	3.34984	0.000808579	0.0285924	Plant-specific domain TIGR01615 family protein (AHRD V1 *-*- B6SS18_MAIZE); contains Interpro domain(s) IPR006502 Protein of unknown function DUF506, plant
Solyc06g007760.2.1	SL2.50ch06	1716214	1719252	+	706	2833	2121	1614	2246	2383	2298	11.3337	11.264	11.1451	11.5011	11.5767	11.3973	2228.47	-0.258368	0.0828179	-3.11972	0.00181024	0.0489952	Ycf54 protein (AHRD V1 *--- Q8DIT2_THEEB); contains Interpro domain(s) IPR019616 Protein of unknown function DUF2488
Solyc06g008510.2.1	SL2.50ch06	2402505	2405642	+	1987	1955	1898	1758	1163	1203	1515	10.8975	11.1317	11.2469	10.7289	10.7683	10.9051	1565.94	0.315586	0.0973005	3.24342	0.00118105	0.0366766	CDT1a protein (AHRD V1 ***- Q710F0_ARATH); contains Interpro domain(s) IPR014939 DNA replication factor CDT1-like
Solyc06g010170.2.1	SL2.50ch06	5289009	5295897	-	1182	527	426	323	191	240	304	9.61764	9.63279	9.55103	9.15745	9.30861	9.39817	324.813	0.445849	0.119938	3.71734	0.000201331	0.0106788	Lysine ketoglutarate reductase trans-splicing related 1 (AHRD V1 ***- B6TPP1_MAIZE); contains Interpro domain(s) IPR007877 Protein of unknown function DUF707
Solyc06g049050.2.1	SL2.50ch06	32332398	32334164	+	1194	2767	1976	1811	2926	2372	2385	11.3052	11.1794	11.2825	11.8332	11.5709	11.4428	2371.09	-0.374188	0.0935836	-3.99843	6.38e-05	0.00448694	Expansin (AHRD V1 ***- O82625_SOLLC); contains Interpro domain(s) IPR007112 Expansin 45, endoglucanase-like IPR007117 Pollen allergen/expansin, C-terminal
Solyc06g050320.2.1	SL2.50ch06	32941534	32944391	-	627	610	471	482	261	351	343	9.73766	9.71508	9.88424	9.36595	9.58931	9.4872	412.223	0.406368	0.115713	3.51186	0.000444991	0.0186778	HMG type nucleosome/chromatin assembly factor (AHRD V1 **-* Q6Z1Z2_ORYSJ); contains Interpro domain(s) IPR009071 High mobility group, superfamily
Solyc06g050800.2.1	SL2.50ch06	33590884	33592778	+	1443	63	52	88	14	20	19	8.47308	8.48608	8.75929	8.18971	8.26297	8.22858	42.3103	0.505483	0.124944	4.04568	5.22e-05	0.00386412	Amino acid transporter (AHRD V1 **** B9HYI5_POPTR); contains Interpro domain(s) IPR013057 Amino acid transporter, transmembrane
Solyc06g051400.2.1	SL2.50ch06	34762015	34764430	+	1828	5642	4299	3797	5015	4673	4960	12.2053	12.1526	12.2171	12.5382	12.4462	12.3804	4709.43	-0.268336	0.0699204	-3.83773	0.000124178	0.00732687	Omega-3 fatty acid desaturase (AHRD V1 **** Q7X7I9_SOLLC); contains Interpro domain(s) IPR005804 Fatty acid desaturase, type 1
Solyc06g051750.2.1	SL2.50ch06	35303640	35310669	-	1742	3590	3140	2458	2197	2249	2300	11.6254	11.7483	11.6583	11.4739	11.5049	11.3984	2613.69	0.232876	0.0747122	3.11698	0.00182713	0.0492587	Cytochrome P450
Solyc06g054600.2.1	SL2.50ch06	37325594	37326709	+	730	261	209	180	106	125	130	9.12223	9.12802	9.14291	8.83017	8.91456	8.87838	164.184	0.436363	0.129045	3.38148	0.000720968	0.0266345	Zinc finger CCCH domain-containing protein 58 (AHRD V1 *-*- C3H58_ARATH); contains Interpro domain(s) IPR000571 Zinc finger, CCCH-type
Solyc06g054620.2.1	SL2.50ch06	37334628	37338291	-	1152	386	473	502	181	206	314	9.38179	9.71861	9.92057	9.12409	9.20672	9.42166	342.008	0.510193	0.1332	3.83027	0.000128005	0.0074913	Zinc finger CCCH domain-containing protein 34 (AHRD V1 ***- C3H34_ARATH); contains Interpro domain(s) IPR000571 Zinc finger, CCCH-type
Solyc06g059740.2.1	SL2.50ch06	37606747	37608946	+	1512	517	739	936	165	164	263	9.60236	10.1185	10.5326	9.06837	9.06581	9.29651	464.334	0.476543	0.122495	3.8903	0.000100121	0.00629985	Alcohol dehydrogenase 2 (AHRD V1 **** Q84UY3_PETHY); contains Interpro domain(s) IPR002085 Alcohol dehydrogenase superfamily, zinc-containing
Solyc06g059800.2.1	SL2.50ch06	37707208	37713391	+	1892	3273	2262	1722	2802	2535	2571	11.5104	11.3416	11.2221	11.7781	11.654	11.5354	2501.6	-0.301458	0.0902881	-3.33884	0.000841293	0.0291014	Protein-P-II uridylyltransferase (AHRD V1 *--- Q1YFE2_MOBAS); contains Interpro domain(s) IPR002912 Amino acid-binding ACT
Solyc06g059970.2.1	SL2.50ch06	37896305	37899335	-	908	1867	2109	1269	2661	2980	2964	10.8453	11.2571	10.8667	11.7128	11.8588	11.7133	2333.73	-0.756422	0.100658	-7.51479	5.7e-14	4.71e-11	MADS box transcription factor (AHRD V1 ***- A7LK41_POPDE); contains Interpro domain(s) IPR002100 Transcription factor, MADS-box
Solyc06g060360.2.1	SL2.50ch06	38356590	38358340	+	1046	12540	9003	7759	6304	6734	7921	13.2826	13.1453	13.1793	12.8464	12.9385	13.0111	8184.45	0.264378	0.0703182	3.75974	0.000170093	0.00936693	Universal stress protein family protein (AHRD V1 ***- A8IXG1_BRACM); contains Interpro domain(s) IPR006016 UspA
Solyc06g060590.2.1	SL2.50ch06	38581075	38585315	-	1037	96	59	36	100	126	106	8.62407	8.52906	8.4248	8.80208	8.91875	8.77895	87.2055	-0.488716	0.136502	-3.58028	0.000343223	0.0154109	Nodulin MtN3 family protein (AHRD V1 **-- D7KK13_ARALY); contains Interpro domain(s) IPR018179 RAG1-activating protein 1 homologue
Solyc06g060830.2.1	SL2.50ch06	38851262	38853158	-	1308	2476	2049	1834	1139	1049	1247	11.1722	11.2226	11.2977	10.7059	10.618	10.6874	1593.69	0.637158	0.0805563	7.90947	2.58e-15	2.97e-12	Homeobox-leucine zipper protein (AHRD V1 ***- Q40781_PIMBR); contains Interpro domain(s) IPR006712 HD-ZIP protein, N-terminal
Solyc06g061030.2.1	SL2.50ch06	39069041	39073805	+	2053	4176	3327	2634	3417	3417	3622	11.8162	11.8217	11.7454	12.0326	12.0349	11.9691	3405.7	-0.227615	0.0689753	-3.29995	0.000967014	0.0321058	Two-component response regulator ARR11 (AHRD V1 *-*- B6UC09_MAIZE); contains Interpro domain(s) IPR006447 Myb-like DNA-binding region, SHAQKYF class
Solyc06g062520.1.1	SL2.50ch06	39439388	39439966	-	579	556	387	383	207	226	355	9.66091	9.55672	9.68743	9.20873	9.26779	9.51329	342.388	0.406095	0.12367	3.2837	0.00102455	0.0333197	Dof zinc finger protein 4 (AHRD V1 *-*- A5HWF3_HORVD); contains Interpro domain(s) IPR003851 Zinc finger, Dof-type
Solyc06g062880.1.1	SL2.50ch06	39685543	39691669	+	1113	580	471	394	531	557	613	9.69561	9.71508	9.71088	9.93873	9.98388	9.97162	523.282	-0.359909	0.0993953	-3.62098	0.000293486	0.0137433	Protein Brevis radix-like 2 (AHRD V1 ***- BRXL2_ARATH); contains Interpro domain(s) IPR013591 Disease resistance/zinc finger/chromosome condensation-like region
Solyc06g063090.2.1	SL2.50ch06	39844895	39849318	-	2022	1003	824	774	533	536	701	10.1899	10.2243	10.3352	9.94213	9.9488	10.0967	716.173	0.31895	0.0997551	3.19733	0.00138707	0.0409137	Alanine aminotransferase (AHRD V1 **** Q6VEJ5_CAPAN); contains Interpro domain(s) IPR004839 Aminotransferase, class I and II
Solyc06g064840.2.1	SL2.50ch06	40421183	40426604	+	794	16	12	14	49	57	24	8.14813	8.13893	8.19651	8.51232	8.56667	8.27957	29.9547	-0.407766	0.116457	-3.50143	0.000462766	0.019037	Agamous MADS-box transcription factor (AHRD V1 ***- B2CDE2_9ASPA); contains Interpro domain(s) IPR002487 Transcription factor, K-box
Solyc06g065440.1.1	SL2.50ch06	40847466	40848521	+	1056	2003	1409	1308	939	1004	1252	10.9252	10.7893	10.9011	10.4978	10.5708	10.6917	1287.96	0.325461	0.0892956	3.64476	0.000267639	0.012892	Zinc finger family protein (AHRD V1 ***- D7KK61_ARALY); contains Interpro domain(s) IPR007087 Zinc finger, C2H2-type
Solyc06g066130.1.1	SL2.50ch06	41451907	41452581	-	675	196	173	109	39	60	62	8.95677	9.01615	8.86182	8.43819	8.58578	8.55749	101.396	0.700221	0.13657	5.12717	2.94e-07	5.28e-05	Fertilization-related kinase 1 (AHRD V1 ***- Q6EE09_SOLCH); contains Interpro domain(s) IPR002290 Serine/threonine protein kinase
Solyc06g066670.2.1	SL2.50ch06	41887755	41894462	+	3468	976	1004	805	535	541	728	10.1633	10.4241	10.3752	9.94553	9.95723	10.1329	753.068	0.374101	0.106282	3.51989	0.000431733	0.0182326	ATP-dependent DNA helicase Ta0057 (AHRD V1 *-** XPD_THEAC); contains Interpro domain(s) IPR013020 DNA helicase (DNA repair), Rad3 type
Solyc06g068220.2.1	SL2.50ch06	42261088	42267698	+	1553	1088	819	742	1049	959	1018	10.2702	10.2183	10.2925	10.6161	10.5219	10.4698	944.13	-0.339466	0.0899565	-3.77367	0.000160862	0.00892998	Hydrolase alpha/beta fold family protein (AHRD V1 ***- D7KJH6_ARALY); contains Interpro domain(s) IPR000639 Epoxide hydrolase-like
Solyc06g068440.2.1	SL2.50ch06	42404003	42406617	+	1320	633	471	421	721	597	619	9.76898	9.71508	9.76663	10.2281	10.0482	9.98054	578.198	-0.444364	0.10594	-4.19448	2.73e-05	0.00220621	Cinnamoyl-CoA reductase (AHRD V1 **** Q4U1I5_SOLLC); contains Interpro domain(s) IPR016040 NAD(P)-binding domain
Solyc06g068970.2.1	SL2.50ch06	42787346	42789696	-	1138	2044	1408	1101	2247	2019	2125	10.9484	10.7886	10.7082	11.5017	11.3726	11.3023	1822.62	-0.619129	0.089786	-6.89561	5.36e-12	3.12e-09	Conserved transmembrane protein (AHRD V1 **-- A0PNM5_MYCUA); contains Interpro domain(s) IPR010721 Protein of unknown function DUF1295
Solyc06g069230.2.1	SL2.50ch06	42988321	42995483	-	2962	2107	1827	1763	1216	1167	1609	10.9833	11.0869	11.2503	10.7783	10.7346	10.9741	1593.35	0.297717	0.095153	3.12883	0.00175504	0.0480681	DNA mismatch repair protein muts (AHRD V1 ***- D2V0B3_NAEGR); contains Interpro domain(s) IPR011184 DNA mismatch repair protein, MSH2
Solyc06g071290.2.1	SL2.50ch06	43856544	43861668	-	1865	422	308	355	499	439	504	9.44662	9.386	9.62566	9.88304	9.77309	9.79784	424.492	-0.453985	0.114533	-3.96378	7.38e-05	0.00502918	Betaine aldehyde dehydrogenase (AHRD V1 **** D2DEK8_LYCBA); contains Interpro domain(s) IPR015590 Aldehyde dehydrogenase
Solyc06g071570.2.1	SL2.50ch06	44061790	44064662	+	1989	126	105	96	184	186	178	8.73844	8.76073	8.7998	9.13421	9.14198	9.04983	147.925	-0.592859	0.131409	-4.51156	6.44e-06	0.000692148	Solute carrier family 15 member 4 (AHRD V1 **-- S15A4_BOVIN); contains Interpro domain(s) IPR000109 TGF-beta receptor, type I/II extracellular region
Solyc06g071790.2.1	SL2.50ch06	44211720	44213544	-	1741	8514	7420	5809	7798	7656	7648	12.7536	12.8811	12.7844	13.1367	13.1139	12.9632	7450.2	-0.260722	0.0715367	-3.64459	0.000267817	0.012892	Elongation factor Tu (AHRD V1 **** D7MFK2_ARALY); contains Interpro domain(s) IPR004541 Translation elongation factor EFTu/EF1A, bacterial and organelle
Solyc06g072480.1.1	SL2.50ch06	44702675	44704281	-	516	1035	595	552	278	336	489	10.2207	9.91742	10.0072	9.41122	9.55505	9.77197	523.41	0.563947	0.121954	4.62425	3.76e-06	0.000441124	Knotted-like homeobox protein (AHRD V1 *--- Q49RB7_POPTO); contains Interpro domain(s) IPR005541 KNOX2
Solyc06g072710.2.1	SL2.50ch06	44844070	44848989	+	2092	938	728	566	947	847	854	10.125	10.1042	10.0304	10.5068	10.3922	10.2897	811.097	-0.385386	0.0972284	-3.96372	7.38e-05	0.00502918	RNA polymerase sigma factor (AHRD V1 ***- Q8S9D0_GUITH); contains Interpro domain(s) IPR013325 RNA polymerase sigma factor, region 2
Solyc06g072740.1.1	SL2.50ch06	44862195	44863148	+	954	433	286	211	426	391	398	9.46574	9.33364	9.24486	9.74612	9.67624	9.60239	355.477	-0.456981	0.118215	-3.86567	0.000110785	0.00670912	Inositol-tetrakisphosphate 1-kinase 1 (AHRD V1 **** B6TJ44_MAIZE); contains Interpro domain(s) IPR017427 Inositol-tetrakisphosphate 1-kinase
Solyc06g072810.2.1	SL2.50ch06	44901976	44905502	-	2399	4709	3809	3163	3807	4076	4385	11.9701	11.9953	11.9793	12.1734	12.2653	12.2178	3967.95	-0.246599	0.06685	-3.68883	0.000225284	0.0114872	Unknown Protein (AHRD V1)
Solyc06g073180.2.1	SL2.50ch06	45089788	45093131	+	1313	7002	4739	4062	5855	5655	5605	12.491	12.2805	12.3059	12.7464	12.7018	12.5432	5441.7	-0.297341	0.0794702	-3.74154	0.000182895	0.0099394	Zinc finger protein CONSTANS-LIKE 1 (AHRD V1 *--- COL1_ARATH); contains Interpro domain(s) IPR000315 Zinc finger, B-box
Solyc06g073190.2.1	SL2.50ch06	45093319	45096091	-	1459	3560	2573	2132	1750	1942	2012	11.6149	11.4993	11.4813	11.1984	11.3254	11.2367	2272.2	0.300754	0.0780369	3.854	0.000116203	0.00697588	Fructokinase-like (AHRD V1 **-* Q307Z3_SOLTU); contains Interpro domain(s) IPR002173 Carbohydrate/puine kinase, PfkB, conserved site
Solyc06g073260.2.1	SL2.50ch06	45140207	45144023	-	1526	3202	2619	2348	3355	3046	2823	11.4833	11.5212	11.601	12.0089	11.8868	11.652	2904.61	-0.323738	0.0886705	-3.65103	0.000261192	0.0127214	NAD-dependent epimerase/dehydratase (AHRD V1 **-- C7QWY4_CYAP0); contains Interpro domain(s) IPR016040 NAD(P)-binding domain
Solyc06g073350.2.1	SL2.50ch06	45199754	45203671	-	1913	89	76	45	200	125	171	8.59469	8.62328	8.49568	9.1866	8.91456	9.02664	119.538	-0.764227	0.136367	-5.6042	2.09e-08	5.41e-06	Calcium-dependent protein kinase 2 (AHRD V1 **** Q3YAT0_PETIN); contains Interpro domain(s) IPR002290 Serine/threonine protein kinase
Solyc06g073750.2.1	SL2.50ch06	45510736	45513567	+	2052	375	291	202	571	417	497	9.36123	9.34575	9.21624	10.0052	9.72963	9.78584	394.801	-0.736922	0.118703	-6.20811	5.36e-10	2.17e-07	Beta-D-glucosidase (AHRD V1 ***- Q7XAS3_GOSHI); contains Interpro domain(s) IPR001764 Glycoside hydrolase, family 3, N-terminal
Solyc06g074160.1.1	SL2.50ch06	45862105	45863661	-	765	1258	1210	753	1118	1316	1441	10.4178	10.6219	10.3073	10.6854	10.8691	10.8483	1177.68	-0.38887	0.100287	-3.87758	0.000105502	0.00650362	B3 domain-containing protein Os03g0212300 (AHRD V1 ***- Y3123_ORYSJ); contains Interpro domain(s) IPR003340 Transcriptional factor B3
Solyc06g074350.2.1	SL2.50ch06	45971723	45973983	+	859	676	471	394	276	277	399	9.82552	9.71508	9.71088	9.40599	9.40987	9.60438	402.263	0.382044	0.115087	3.31963	0.000901384	0.0305657	self-pruning
Solyc06g075080.2.1	SL2.50ch06	46578788	46583523	-	1763	3487	2681	2093	3009	2940	2987	11.589	11.5502	11.4586	11.8689	11.8415	11.7231	2846.38	-0.292244	0.0761304	-3.83873	0.000123674	0.00732687	NADH pyrophosphatase (AHRD V1 *-*- D3NRP0_AZOS1); contains Interpro domain(s) IPR000086 NUDIX hydrolase domain
Solyc06g075520.2.1	SL2.50ch06	46898478	46900198	+	521	315	211	229	58	60	88	9.24197	9.13389	9.29995	8.57246	8.58578	8.69587	153.028	1.01247	0.133484	7.58498	3.33e-14	2.86e-11	Dehydroascorbate reductase 1 (Fragment) (AHRD V1 ***- B8YGQ8_SOLLC); contains Interpro domain(s) IPR010987 Glutathione S-transferase, C-terminal-like
Solyc06g076040.2.1	SL2.50ch06	47209976	47215110	-	2656	578	543	422	687	585	590	9.69275	9.83644	9.76865	10.1807	10.0292	9.93685	569.725	-0.371861	0.107895	-3.44652	0.000567866	0.0223806	U-box domain-containing protein (AHRD V1 **-- D7KBV1_ARALY); contains Interpro domain(s) IPR011989 Armadillo-like helical
Solyc06g076520.1.1	SL2.50ch06	47546790	47547254	-	465	719	539	657	363	286	409	9.87966	9.83	10.1723	9.61466	9.4332	9.62416	487.657	0.514254	0.119526	4.30244	1.69e-05	0.00149185	class I heat shock protein (AHRD V1 ***- Q69BI7_CARPA); contains Interpro domain(s) IPR002068 Heat shock protein Hsp20
Solyc06g076780.2.1	SL2.50ch06	47689324	47693474	-	2256	2081	1733	1567	1023	1148	1407	10.969	11.0252	11.1103	10.589	10.7164	10.8214	1465.88	0.360945	0.08929	4.04239	5.29e-05	0.00388405	Beta-D-glucosidase (AHRD V1 ***- Q7XAS3_GOSHI); contains Interpro domain(s) IPR001764 Glycoside hydrolase, family 3, N-terminal
Solyc06g076870.2.1	SL2.50ch06	47770588	47773042	-	1225	371	372	221	578	430	458	9.35366	9.52614	9.2758	10.0164	9.75549	9.71676	408.073	-0.581874	0.122672	-4.74334	2.1e-06	0.000269643	60S acidic ribosomal protein P0 (AHRD V1 ***- D7LEE5_ARALY); contains Interpro domain(s) IPR001790 Ribosomal protein L10
Solyc06g081980.1.1	SL2.50ch06	47949265	47950194	+	930	3606	3202	2409	4395	3841	3818	11.6309	11.7731	11.633	12.3625	12.1873	12.0372	3559.87	-0.519785	0.0858839	-6.05218	1.43e-09	5.27e-07	Pyridoxal biosynthesis lyase pdxS (AHRD V1 ***- D0MQW5_PHYIN); contains Interpro domain(s) IPR001852 Vitamin B6 biosynthesis protein
Solyc06g082170.2.1	SL2.50ch06	48078993	48084262	-	1435	124	101	94	173	154	141	8.73131	8.74313	8.78985	9.09661	9.0292	8.9205	132.694	-0.445417	0.133919	-3.32601	0.00088099	0.030022	Glutaredoxin family protein (AHRD V1 **-- D7MQE6_ARALY); contains Interpro domain(s) IPR012335 Thioredoxin fold
Solyc06g082750.2.1	SL2.50ch06	48451305	48453095	-	927	3487	2573	2090	2724	3010	2912	11.589	11.4993	11.4568	11.7424	11.8716	11.691	2776.94	-0.265586	0.0782024	-3.39614	0.000683437	0.0257549	50S ribosomal protein L17 (AHRD V1 ***- B4FZB4_MAIZE); contains Interpro domain(s) IPR000456 Ribosomal protein L17
Solyc06g083490.2.1	SL2.50ch06	48892232	48896558	-	976	4306	2837	2195	1905	1952	2453	11.8553	11.6206	11.5173	11.3001	11.3317	11.4774	2523.32	0.305368	0.0914055	3.3408	0.000835368	0.0289936	Tropinone reductase-like protein 16 (AHRD V1 **-- B2BXZ1_9BRAS); contains Interpro domain(s) IPR002347 Glucose/ribitol dehydrogenase
Solyc06g083670.2.1	SL2.50ch06	49012665	49015622	-	1851	1244	1022	788	559	620	747	10.4062	10.4426	10.3534	9.98558	10.0838	10.1577	808.618	0.405643	0.094994	4.2702	1.95e-05	0.00168046	Unknown Protein (AHRD V1)
Solyc06g084140.2.1	SL2.50ch06	49364970	49369056	+	2331	333	227	125	439	327	288	9.27911	9.17971	8.9327	9.77161	9.53402	9.35958	289.667	-0.529175	0.133401	-3.96678	7.28e-05	0.00499802	High affinity sulfate transporter 1 (AHRD V1 **** SUT1_STYHA); contains Interpro domain(s) IPR001902 Sulphate anion transporter
Solyc06g084250.2.1	SL2.50ch06	49448918	49456453	+	2332	1050	891	838	566	564	709	10.2349	10.3021	10.4166	9.99703	9.99537	10.1076	757.434	0.357138	0.0980387	3.64283	0.000269655	0.0129462	Kelch repeat and BTB domain-containing protein 4 (AHRD V1 *--- KBTB4_MOUSE); contains Interpro domain(s) IPR011989 Armadillo-like helical
Solyc06g084540.2.1	SL2.50ch06	49631673	49632823	+	883	1252	825	708	580	594	621	10.4129	10.2255	10.2457	10.0196	10.0435	9.9835	741.4	0.358501	0.0979966	3.6583	0.000253897	0.0124839	Universal stress protein (AHRD V1 ***- B4UW73_ARAHY); contains Interpro domain(s) IPR006016 UspA
Solyc07g005100.2.1	SL2.50ch07	123941	126335	+	1343	868	569	645	425	377	417	10.0515	9.87757	10.1545	9.74414	9.64651	9.63976	538.36	0.464403	0.110064	4.21937	2.45e-05	0.00200762	Chitinase-like protein (AHRD V1 ***- O81861_ARATH); contains Interpro domain(s) IPR011583 Chitinase II
Solyc07g005390.2.1	SL2.50ch07	296474	302315	+	2556	16864	13013	11470	17057	14176	14260	13.6935	13.655	13.7209	14.227	13.9693	13.8246	14449	-0.301718	0.0833886	-3.61822	0.000296634	0.013828	Aldehyde dehydrogenase (AHRD V1 **** A7GLM2_BACCN); contains Interpro domain(s) IPR015590 Aldehyde dehydrogenase
Solyc07g005510.2.1	SL2.50ch07	400656	406292	+	1845	4434	3473	2997	4460	3786	3910	11.8928	11.8766	11.91	12.382	12.1684	12.0681	3836.34	-0.318968	0.0821943	-3.88066	0.000104173	0.00644096	Omega-6 fatty acid desaturase (AHRD V1 **** D7MBK3_ARALY); contains Interpro domain(s) IPR005804 Fatty acid desaturase, type 1
Solyc07g005560.2.1	SL2.50ch07	446870	450798	+	683	12269	9167	7409	9193	9957	10494	13.2525	13.1701	13.116	13.3634	13.4764	13.3979	9652.32	-0.227547	0.0669298	-3.39978	0.000674401	0.0256327	Eukaryotic translation initiation factor 5A (AHRD V1 ***- D6N3G5_GOSHI); contains Interpro domain(s) IPR019769 Translation elongation factor, IF5A, hypusine site
Solyc07g005760.2.1	SL2.50ch07	607977	611742	-	1645	2846	2202	1637	2683	2804	2401	11.3392	11.3091	11.1619	11.7232	11.7812	11.451	2421.47	-0.394153	0.0917095	-4.29784	1.72e-05	0.0015028	Hydroxycinnamoyl CoA shikimate/quinate hydroxycinnamoyltransferase (AHRD V1 **-* B2Z6Q6_POPTR); contains Interpro domain(s) IPR003480 Transferase
Solyc07g005870.2.1	SL2.50ch07	699869	707614	-	2171	714	552	416	770	715	780	9.87348	9.85083	9.75649	10.2936	10.2216	10.1998	657.477	-0.539265	0.0976302	-5.52355	3.32e-08	8.18e-06	FAD dependent oxidoreductase (AHRD V1 ***- B9M683_GEOSF); contains Interpro domain(s) IPR002938 Monooxygenase, FAD-binding
Solyc07g006000.2.1	SL2.50ch07	847789	852012	-	804	2922	2140	1609	2542	2387	2412	11.3713	11.2747	11.1415	11.6552	11.5788	11.4566	2315.45	-0.31391	0.0856086	-3.6668	0.000245603	0.0122125	50S ribosomal protein L35 (AHRD V1 *-*- D7LGR4_ARALY); contains Interpro domain(s) IPR001706 Ribosomal protein L35
Solyc07g006380.2.1	SL2.50ch07	1207489	1208297	+	590	235661	146330	102554	99755	96785	122290	17.4524	17.1001	16.8384	16.7469	16.7059	16.8852	128708	0.317218	0.0970566	3.26838	0.00108164	0.0344173	Defensin-like protein (AHRD V1 ***- Q948T3_PYRPY); contains Interpro domain(s) IPR008177 Gamma Purothionin
Solyc07g006480.2.1	SL2.50ch07	1259248	1261525	-	2086	132	113	59	242	161	136	8.75946	8.79487	8.5924	9.31312	9.05496	8.90159	142.069	-0.531586	0.136668	-3.88962	0.000100401	0.00629985	LRR receptor-like serine/threonine-protein kinase FEI 1 (AHRD V1 **** FEI1_ARATH); contains Interpro domain(s) IPR002290 Serine/threonine protein kinase
Solyc07g006730.2.1	SL2.50ch07	1574894	1577909	+	1846	1232	1132	1010	604	518	581	10.3962	10.5503	10.6141	10.0575	9.91795	9.92299	829.014	0.681637	0.0996001	6.84374	7.72e-12	4.19e-09	Multidrug resistance protein mdtK (AHRD V1 ***- MDTK_CITK8); contains Interpro domain(s) IPR015521 MATE family transporter related protein
Solyc07g007020.2.1	SL2.50ch07	1807863	1812535	-	2671	429	300	316	507	385	426	9.45882	9.36724	9.53407	9.89719	9.66358	9.65708	395.448	-0.396228	0.117974	-3.35861	0.00078335	0.028085	Receptor-like protein kinase At3g21340 (AHRD V1 *-** RLK6_ARATH); contains Interpro domain(s) IPR002290 Serine/threonine protein kinase
Solyc07g007120.2.1	SL2.50ch07	1876090	1882613	+	1834	5284	4135	3119	4665	4069	4464	12.1195	12.1019	11.9613	12.4416	12.263	12.2413	4253.06	-0.255458	0.0783032	-3.26242	0.00110465	0.0348277	Homeobox protein knotted-1-like 3 (AHRD V1 *-*- B6T3D1_MAIZE); contains Interpro domain(s) IPR005541 KNOX2
Solyc07g007260.2.1	SL2.50ch07	1992504	1993730	+	576	263	162	134	332	269	282	9.12691	8.97931	8.97032	9.54441	9.38872	9.34476	240.951	-0.603004	0.126941	-4.75025	2.03e-06	0.000263869	Metallocarboxypeptidase inhibitor (AHRD V1 ***- MCPI_SOLLC); contains Interpro domain(s) IPR004231 Proteinase inhibitor I37, carboxypeptidase A
Solyc07g007750.2.1	SL2.50ch07	2390188	2391454	-	631	25949	19704	15784	11773	10182	13836	14.2982	14.2366	14.1685	13.707	13.5074	13.7824	15715.3	0.53326	0.0754437	7.06832	1.57e-12	1.14e-09	Defensin protein (AHRD V1 ***- B1N678_SOLLC); contains Interpro domain(s) IPR008177 Gamma Purothionin
Solyc07g007770.1.1	SL2.50ch07	2406379	2407085	+	426	77	85	102	16	35	14	8.5413	8.6686	8.82897	8.21551	8.40627	8.17015	54.295	0.547888	0.126538	4.32982	1.49e-05	0.00134577	Unknown Protein (AHRD V1)
Solyc07g008010.2.1	SL2.50ch07	2710099	2711454	-	863	2673	2684	2333	1385	1697	1840	11.2636	11.5516	11.593	10.9253	11.1639	11.1305	2075.84	0.40846	0.0965524	4.23045	2.33e-05	0.00193305	Myb transcription factor (AHRD V1 *--* Q6Q789_VITVI); contains Interpro domain(s) IPR015495 Myb transcription factor
Solyc07g008180.2.1	SL2.50ch07	2916878	2921216	+	910	3692	3039	2065	2928	3159	3247	11.6605	11.707	11.4421	11.8341	11.9335	11.8289	2992.17	-0.263947	0.082987	-3.18058	0.0014698	0.0423921	YABBY-like transcription factor CRABS CLAW-like protein (AHRD V1 **-* Q6SRZ7_ANTMA); contains Interpro domain(s) IPR006780 YABBY protein
Solyc07g008240.2.1	SL2.50ch07	2965697	2967964	-	813	175	51	65	16	16	37	8.89667	8.47969	8.63006	8.21551	8.21586	8.39081	54.5491	0.510988	0.124635	4.09987	4.13e-05	0.00319736	Non-symbiotic hemoglobin protein (AHRD V1 ***- Q4VIX3_GOSHI); contains Interpro domain(s) IPR001032 Leghaemoglobin
Solyc07g008320.2.1	SL2.50ch07	3079524	3097721	-	3730	5987	4917	3902	6099	4714	5354	12.2833	12.3291	12.253	12.8016	12.4579	12.482	5142.21	-0.289722	0.0856511	-3.38259	0.000718065	0.0266225	Calcium-transporting ATPase 1 (AHRD V1 **** Q7XBH9_CERRI); contains Interpro domain(s) IPR006408 ATPase, P-type, calcium-transporting, PMCA-type
Solyc07g014730.2.1	SL2.50ch07	5197542	5201173	+	835	4033	2520	2009	1505	1915	2127	11.7719	11.4736	11.4084	11.021	11.3085	11.3035	2269.37	0.341498	0.100406	3.40117	0.000670976	0.0256327	Phospholipase A2 (AHRD V1 **** Q5CCT8_TOBAC); contains Interpro domain(s) IPR016090 Phospholipase A2
Solyc07g017780.2.1	SL2.50ch07	8095828	8102636	+	3358	1781	1461	1160	2229	1519	1505	10.7923	10.83	10.7659	11.4918	11.0338	10.8975	1612.14	-0.364019	0.111149	-3.27504	0.00105646	0.0338136	H-ATPase (AHRD V1 **** Q8L6I3_ORYSJ); contains Interpro domain(s) IPR006534 ATPase, P-type, plasma-membrane proton-efflux
Solyc07g021630.2.1	SL2.50ch07	20382871	20389446	-	1214	23	32	57	9	10	3	8.21429	8.34296	8.57939	8.11548	8.13201	7.97902	22.8006	0.328988	0.101975	3.22617	0.00125459	0.0382132	Branched-chain-amino-acid aminotransferase (AHRD V1 **** Q94CF8_CAPAN); contains Interpro domain(s) IPR005786 Branched-chain amino acid aminotransferase II
Solyc07g022900.2.1	SL2.50ch07	23224809	23226448	+	1089	887	758	684	1065	922	780	10.0718	10.1429	10.2117	10.6325	10.4804	10.1998	854.995	-0.349508	0.110406	-3.16566	0.00154729	0.0441341	Chlorophyll a-b binding protein 4, chloroplastic (AHRD V1 **** CA4_ARATH); contains Interpro domain(s) IPR001344 Chlorophyll A-B binding protein
Solyc07g032740.2.1	SL2.50ch07	40981937	40987085	-	1564	3486	3196	3233	1568	1848	2315	11.5886	11.7707	12.0076	11.0688	11.2656	11.4063	2570.34	0.530943	0.10122	5.24545	1.56e-07	3.13e-05	Aspartate aminotransferase (AHRD V1 **** A9PHH1_POPTR); contains Interpro domain(s) IPR000796 Aspartate/other aminotransferase
Solyc07g039310.1.1	SL2.50ch07	46934367	46935908	+	1542	755	473	448	808	887	800	9.9233	9.71861	9.82003	10.3422	10.44	10.2247	697.906	-0.644448	0.104863	-6.14565	7.96e-10	3.05e-07	Polyamine oxidase (AHRD V1 **** Q8LL67_AMAHP); contains Interpro domain(s) IPR002937 Amine oxidase
Solyc07g041640.2.1	SL2.50ch07	53821156	53822505	-	1103	6639	4881	4487	3396	3499	4357	12.4201	12.3194	12.4378	12.0247	12.0657	12.2094	4448.71	0.293445	0.0745674	3.9353	8.31e-05	0.00551746	Growth-regulating factor 1 (AHRD V1 *--- Q6AWY8_ORYSJ); contains Interpro domain(s) IPR014977 WRC
Solyc07g042190.2.1	SL2.50ch07	55217653	55218981	-	1221	1852	1279	1054	922	886	928	10.8362	10.6823	10.6604	10.4786	10.4388	10.3739	1121.94	0.352317	0.0900449	3.91268	9.13e-05	0.0058905	Os10g0422600 protein (Fragment) (AHRD V1 *-*- Q0IXM0_ORYSJ); contains Interpro domain(s) IPR007650 Protein of unknown function DUF581
Solyc07g042390.1.1	SL2.50ch07	55528735	55529298	-	564	4973	3625	2805	2362	2350	2673	12.0407	11.9315	11.8253	11.5635	11.5594	11.5838	3041.87	0.382655	0.0764032	5.00837	5.49e-07	8.85e-05	Pectinesterase (AHRD V1 **** B7SIX2_9CONI); contains Interpro domain(s) IPR006501 Pectinesterase inhibitor
Solyc07g043410.1.1	SL2.50ch07	57129841	57131289	-	1449	1619	984	865	580	623	691	10.6868	10.4033	10.4495	10.0196	10.0884	10.0831	859.8	0.54911	0.101282	5.42158	5.91e-08	1.42e-05	UDP-glucosyltransferase family 1 protein (AHRD V1 **** C6KI43_CITSI); contains Interpro domain(s) IPR002213 UDP-glucuronosyl/UDP-glucosyltransferase
Solyc07g049440.2.1	SL2.50ch07	59709556	59712899	+	1408	1846	1260	1187	2131	1670	1483	10.8325	10.6659	10.7916	11.4365	11.1449	10.8808	1599.56	-0.409907	0.108505	-3.77778	0.000158233	0.00882024	GDSL esterase/lipase At2g04570 (AHRD V1 ***- GDL34_ARATH); contains Interpro domain(s) IPR001087 Lipase, GDSL
Solyc07g052060.2.1	SL2.50ch07	60607496	60608749	-	1142	281	176	79	305	293	307	9.16816	9.02596	8.71121	9.47969	9.45104	9.40527	238.595	-0.585927	0.134937	-4.34223	1.41e-05	0.00128881	Acyltransferase 1 (AHRD V1 **-- Q8GV04_CAPCH); contains Interpro domain(s) IPR003480 Transferase
Solyc07g052240.2.1	SL2.50ch07	60726910	60730555	-	2049	4149	3499	3190	2144	2303	2881	11.808	11.8861	11.9903	11.4439	11.5343	11.6775	2976.24	0.34967	0.0826705	4.22969	2.34e-05	0.00193305	Laccase-22 (AHRD V1 **-- LAC22_ORYSJ); contains Interpro domain(s) IPR001117 Multicopper oxidase, type 1
Solyc07g052610.2.1	SL2.50ch07	61077121	61078641	-	897	56	50	47	146	100	79	8.43596	8.47325	8.51039	8.99794	8.80291	8.65083	82.01	-0.545587	0.135476	-4.02719	5.64e-05	0.0040902	Cyclin (AHRD V1 *-*- D8UD80_VOLCA); contains Interpro domain(s) IPR012389 Negative regulatory factor PREG
Solyc07g053180.2.1	SL2.50ch07	61641208	61644897	+	2325	2403	1883	1575	2216	1963	2044	11.1368	11.1224	11.1163	11.4845	11.3385	11.2556	2004.48	-0.257204	0.0818815	-3.14117	0.00168272	0.0465815	Lrr, resistance protein fragment
Solyc07g053810.2.1	SL2.50ch07	62231291	62233627	-	476	73	28	61	19	17	14	8.52253	8.30912	8.60517	8.25131	8.22815	8.17015	34.1687	0.37262	0.119831	3.10955	0.00187373	0.0497728	Squamosa promoter binding-like protein (AHRD V1 ***- Q52UU1_9ROSI); contains Interpro domain(s) IPR004333 Transcription factor, SBP-box
Solyc07g054580.2.1	SL2.50ch07	62854900	62858743	-	1961	463	327	337	521	468	519	9.51634	9.42939	9.58425	9.92158	9.82819	9.8232	441.103	-0.489585	0.108866	-4.49715	6.89e-06	0.000721942	GH3 family protein (AHRD V1 ***- B9N2A3_POPTR); contains Interpro domain(s) IPR004993 GH3 auxin-responsive promoter
Solyc07g054620.2.1	SL2.50ch07	62890736	62893941	+	1450	314	269	213	103	147	133	9.23987	9.29144	9.25112	8.81624	9.00275	8.89006	190.697	0.5728	0.128956	4.44181	8.92e-06	0.000885658	F-box/LRR-repeat protein 13 (AHRD V1 *-*- FBL13_ARATH); contains Interpro domain(s) IPR001810 Cyclin-like F-box
Solyc07g054630.2.1	SL2.50ch07	62894682	62901636	-	1767	546	483	405	216	122	229	9.64616	9.73614	9.73389	9.23654	8.90187	9.20457	322.481	0.786121	0.127576	6.162	7.18e-10	2.8e-07	B3 domain-containing protein Os11g0197600 (AHRD V1 ***- Y1176_ORYSJ); contains Interpro domain(s) IPR003340 Transcriptional factor B3
Solyc07g054730.1.1	SL2.50ch07	62955767	62956057	-	291	1254	1325	1083	816	640	680	10.4145	10.7211	10.6901	10.3523	10.114	10.0679	953.861	0.483753	0.109035	4.43667	9.14e-06	0.000902714	Wound-responsive protein-related (AHRD V1 ***- A8IXM2_BRACM)
Solyc07g054760.1.1	SL2.50ch07	62979586	62979837	-	252	999	850	638	235	345	420	10.186	10.255	10.1439	9.29302	9.57573	9.64556	558.282	0.852827	0.117038	7.28677	3.17e-13	2.52e-10	Wound induced protein (AHRD V1 ***- B6T0U0_MAIZE)
Solyc07g054770.1.1	SL2.50ch07	62982491	62982760	-	270	320	281	179	77	84	130	9.25241	9.32139	9.13945	8.68477	8.72306	8.87838	170.12	0.746117	0.133216	5.6008	2.13e-08	5.44e-06	Wound induced protein (AHRD V1 ***- B6SKC8_MAIZE)
Solyc07g054780.1.1	SL2.50ch07	62984068	62984319	-	252	2279	2216	1585	346	643	824	11.0745	11.3167	11.1237	9.57664	10.1185	10.254	1259.1	0.627348	0.134309	4.67093	3e-06	0.000366396	Wound induced protein (AHRD V1 ***- B6T0U0_MAIZE)
Solyc07g054790.1.1	SL2.50ch07	62985880	62986152	-	273	114	107	82	15	24	32	8.69469	8.7694	8.72755	8.20283	8.30546	8.35087	59.45	0.734339	0.134052	5.47802	4.3e-08	1.04e-05	Wound induced protein (AHRD V1 ***- B6U0P9_MAIZE)
Solyc07g055740.1.1	SL2.50ch07	63664744	63665799	-	1056	1580	1198	1053	749	790	884	10.6601	10.6111	10.6593	10.2659	10.3212	10.3244	1017.92	0.416623	0.0851481	4.89292	9.94e-07	0.000142596	Strictosidine synthase-like protein (AHRD V1 ***- A7WPL3_TOBAC); contains Interpro domain(s) IPR004141 Strictosidine synthase
Solyc07g056020.2.1	SL2.50ch07	63915969	63924589	-	3747	6400	5691	4061	6807	5125	6020	12.3715	12.5235	12.3056	12.9508	12.5695	12.639	5662.45	-0.307536	0.0904175	-3.40129	0.000670677	0.0256327	Translation initiation factor IF-2 (AHRD V1 **** A5B2X2_VITVI); contains Interpro domain(s) IPR000178 Initiation factor 2
Solyc07g056160.2.1	SL2.50ch07	64018080	64022506	+	1676	1853	1231	907	1504	1739	1635	10.8368	10.6405	10.4992	11.0203	11.1929	10.9926	1465.59	-0.434687	0.098987	-4.39135	1.13e-05	0.00106711	Cytochrome P450
Solyc07g056320.2.1	SL2.50ch07	64167013	64170660	-	1860	566	472	511	261	311	333	9.67549	9.71685	9.93658	9.36595	9.49569	9.46501	403.341	0.460722	0.117128	3.9335	8.37e-05	0.00554132	ER glycerol-phosphate acyltransferase (AHRD V1 **** B9T753_RICCO); contains Interpro domain(s) IPR002123 Phospholipid/glycerol acyltransferase
Solyc07g061790.2.1	SL2.50ch07	64740667	64741752	-	998	2361	1399	1638	2352	2112	2064	11.116	10.7814	11.1626	11.5583	11.4276	11.2673	1989.41	-0.39536	0.101822	-3.88287	0.000103231	0.00642114	Heme-binding protein 2 (AHRD V1 **** B6T0C0_MAIZE); contains Interpro domain(s) IPR006917 SOUL haem-binding protein
Solyc07g061800.2.1	SL2.50ch07	64743825	64744841	-	921	772	540	475	797	682	611	9.9434	9.83161	9.87128	10.3283	10.1753	9.96864	645.209	-0.346441	0.110712	-3.1292	0.00175283	0.0480681	Heme-binding protein 2 (AHRD V1 **** B6T0C0_MAIZE); contains Interpro domain(s) IPR006917 SOUL haem-binding protein
Solyc07g061900.2.1	SL2.50ch07	64790511	64792365	+	1236	4151	3125	2422	3506	3399	3473	11.8086	11.7422	11.6398	12.066	12.028	11.915	3318.6	-0.280203	0.0766223	-3.65694	0.000255243	0.0125203	50S ribosomal protein L4 (AHRD V1 ***- B6TG27_MAIZE); contains Interpro domain(s) IPR015498 Ribosomal protein L4
Solyc07g061990.2.1	SL2.50ch07	64857239	64861828	-	1837	591	372	326	562	503	488	9.71119	9.52614	9.55822	9.9905	9.89167	9.77023	471.212	-0.379532	0.113166	-3.35376	0.000797224	0.0283853	Solanesyl diphosphate synthase (AHRD V1 ***- Q09IV6_SOLLC); contains Interpro domain(s) IPR014120 Solanesyl diphosphate synthase
Solyc07g062050.2.1	SL2.50ch07	64881641	64890121	-	2129	689	553	566	365	349	451	9.84213	9.85242	10.0304	9.61905	9.5848	9.70394	487.648	0.369361	0.109102	3.38547	0.000710566	0.0264615	Signal transducer and activator of transcription B (AHRD V1 *-*- STATB_DICDI); contains Interpro domain(s) IPR000980 SH2 motif
Solyc07g062680.1.1	SL2.50ch07	65369983	65371185	+	1203	883	947	688	1156	977	879	10.0676	10.3639	10.2174	10.7222	10.5417	10.3187	928.399	-0.349587	0.112089	-3.11883	0.00181571	0.0490787	Transcription factor CYCLOIDEA (Fragment) (AHRD V1 *--* CYCLD_ANTML); contains Interpro domain(s) IPR017887 Transcription factor TCP subgroup
Solyc07g062980.2.1	SL2.50ch07	65599440	65600609	-	579	507	317	259	560	420	404	9.58689	9.40676	9.38614	9.98722	9.73564	9.61431	409.714	-0.414538	0.123581	-3.35438	0.000795432	0.0283704	Squamosa promoter binding-like protein (AHRD V1 ***- Q52UU1_9ROSI); contains Interpro domain(s) IPR004333 Transcription factor, SBP-box
Solyc07g063120.2.1	SL2.50ch07	65688431	65697327	-	2890	3633	2616	2216	4023	3109	3503	11.6403	11.5197	11.529	12.2458	11.913	11.9261	3179.17	-0.470484	0.0895673	-5.25285	1.5e-07	3.03e-05	WD-40 repeat protein (AHRD V1 *--- B7KCU4_CYAP7); contains Interpro domain(s) IPR020472 G-protein beta WD-40 repeat, region
Solyc07g063190.2.1	SL2.50ch07	65731242	65733748	+	911	3233	2689	2093	3158	2981	2775	11.4952	11.5539	11.4586	11.9309	11.8592	11.6305	2815.46	-0.316846	0.0849443	-3.73004	0.000191448	0.0103227	Thioredoxin (AHRD V1 ***- A7LNX7_9CARY); contains Interpro domain(s) IPR005746 Thioredoxin
Solyc07g063640.1.1	SL2.50ch07	66056445	66056744	-	300	364	331	289	72	108	97	9.3403	9.43832	9.46631	8.65682	8.84018	8.73846	202.591	1.07323	0.129717	8.27358	1.3e-16	1.79e-13	Wound induced protein (AHRD V1 ***- B6SKC8_MAIZE)
Solyc07g063670.2.1	SL2.50ch07	66079357	66080666	+	1125	2	6	4	50	47	33	7.93215	8.0439	8.01873	8.51928	8.49877	8.3591	25.1584	-0.59741	0.112371	-5.31643	1.06e-07	2.25e-05	Unknown Protein (AHRD V1)
Solyc07g063960.2.1	SL2.50ch07	66292088	66294936	+	882	4306	3134	2493	3388	3433	3625	11.8553	11.7459	11.676	12.0216	12.0409	11.9701	3362.73	-0.258455	0.0741059	-3.48765	0.000487293	0.0198483	50S ribosomal protein L24 (AHRD V1 ***- B4FTJ3_MAIZE); contains Interpro domain(s) IPR003256 Ribosomal protein L24
Solyc07g064370.1.1	SL2.50ch07	66557477	66559327	+	1578	430	396	447	10	32	35	9.46055	9.5747	9.81809	8.13174	8.38064	8.37519	215.815	1.92184	0.136102	14.1206	2.84e-45	2.93e-41	Aminotransferase-like protein (AHRD V1 *-*- Q68UQ8_ORYSJ); contains Interpro domain(s) IPR019557 Aminotransferase-like, plant mobile domain
Solyc07g064380.2.1	SL2.50ch07	66561552	66568207	-	2805	398	479	413	39	43	38	9.40381	9.72916	9.75037	8.43819	8.46948	8.39845	226.371	1.89492	0.13319	14.2272	6.21e-46	1.28e-41	Serine/threonine-protein phosphatase 7 long form homolog (AHRD V1 *--- PPP7L_ARATH); contains Interpro domain(s) IPR019557 Aminotransferase-like, plant mobile domain
Solyc07g064850.2.1	SL2.50ch07	66837922	66841549	-	1603	1324	1180	907	664	779	876	10.4711	10.5948	10.4992	10.1477	10.307	10.3153	936.08	0.318951	0.0940032	3.39299	0.000691352	0.0259584	UBA/THIF-type NAD/FAD binding protein (AHRD V1 **-- Q02B12_SOLUE); contains Interpro domain(s) IPR009036 Molybdenum cofactor biosynthesis, MoeB
Solyc07g064990.2.1	SL2.50ch07	66931955	66934480	-	1452	668	771	447	858	795	694	9.81519	10.1593	9.81809	10.4037	10.3275	10.0872	709.102	-0.384352	0.118104	-3.25435	0.00113651	0.0356688	S-adenosyl-L-methionine salicylic acid carboxyl methyltransferase-like protein (AHRD V1 **** Q8LAR1_ARATH); contains Interpro domain(s) IPR005299 SAM dependent carboxyl methyltransferase
Solyc07g065430.2.1	SL2.50ch07	67188261	67193112	-	1154	354	252	230	134	116	214	9.32092	9.24759	9.30293	8.95069	8.87595	9.16138	209.574	0.426736	0.130994	3.25768	0.00112326	0.0353064	DNA topoisomerase VI subunit A (AHRD V1 *-*- D7FY71_ECTSI); contains Interpro domain(s) IPR013048 Meiotic recombination Spo11
Solyc07g066630.2.1	SL2.50ch07	67992875	67996026	-	1248	2727	2224	1724	2264	2455	2466	11.2876	11.3211	11.2235	11.511	11.6138	11.4839	2296.46	-0.279737	0.0761221	-3.67484	0.000237998	0.011988	Oxidoreductase short-chain dehydrogenase/reductase (AHRD V1 **-* A9ICB4_BORPD); contains Interpro domain(s) IPR002347 Glucose/ribitol dehydrogenase
Solyc08g005350.2.1	SL2.50ch08	263652	272720	+	1790	198	141	203	64	27	49	8.9623	8.90477	9.21946	8.60982	8.33498	8.47643	110.767	0.778174	0.135924	5.72507	1.03e-08	2.97e-06	F-box family protein (AHRD V1 ***- B9GFH4_POPTR); contains Interpro domain(s) IPR001810 Cyclin-like F-box
Solyc08g005440.2.1	SL2.50ch08	324852	328029	+	3046	677	557	485	379	332	410	9.8268	9.85875	9.88975	9.64939	9.54575	9.62613	464.109	0.353357	0.104655	3.37639	0.000734443	0.0268442	Cc-nbs-lrr, resistance protein
Solyc08g005580.2.1	SL2.50ch08	438143	441206	+	2270	443	300	186	417	356	413	9.48284	9.36724	9.16342	9.72817	9.60052	9.63199	348.635	-0.417682	0.123175	-3.39097	0.000696454	0.0260552	ABC transporter G family member 14 (AHRD V1 **** AB14G_ARATH); contains Interpro domain(s) IPR013525 ABC-2 type transporter
Solyc08g005960.1.1	SL2.50ch08	725778	726188	-	411	34	40	28	218	176	175	8.30001	8.40462	8.35352	9.24262	9.10805	9.03996	116.913	-1.3524	0.136353	-9.91844	3.46e-23	8.93e-20	Cortical cell-delineating protein (AHRD V1 *--- B6U436_MAIZE); contains Interpro domain(s) IPR013770 Plant lipid transfer protein and hydrophobic protein, helical
Solyc08g006200.1.1	SL2.50ch08	900078	905985	+	1701	130	159	100	194	160	266	8.75251	8.96901	8.81936	9.16726	9.05132	9.30427	169.33	-0.495912	0.13437	-3.69065	0.000223681	0.0114338	B3 domain-containing transcription factor VRN1 (AHRD V1 *-** VRN1_ARATH); contains Interpro domain(s) IPR003340 Transcriptional factor B3
Solyc08g006280.1.1	SL2.50ch08	955990	960743	+	1698	52	13	30	4	0	7	8.41365	8.15215	8.37223	8.01508	7.81367	8.06606	16.2264	0.304222	0.0919478	3.30864	0.000937491	0.0313271	Transcriptional factor B3 family protein (AHRD V1 *-*- D7LIB2_ARALY); contains Interpro domain(s) IPR003340 Transcriptional factor B3
Solyc08g006310.2.1	SL2.50ch08	974337	978244	+	2558	1705	1453	1161	1706	1434	1595	10.7438	10.8238	10.7669	11.1681	10.9672	10.964	1504.94	-0.289081	0.0868838	-3.32721	0.000877198	0.0300037	Cellulose synthase-like C1-2 glycosyltransferase family 2 protein (AHRD V1 **-* D8T077_SELML); contains Interpro domain(s) IPR001173 Glycosyl transferase, family 2
Solyc08g006500.2.1	SL2.50ch08	1096757	1106781	+	3155	130	101	112	54	54	43	8.75251	8.74313	8.87554	8.54639	8.54701	8.43518	80.653	0.474399	0.136553	3.47409	0.000512592	0.0206346	Glutamate-gated kainate-type ion channel receptor subunit GluR5 (AHRD V1 **** B9HB97_POPTR); contains Interpro domain(s) IPR017103 Ionotropic glutamate-like receptor, plant
Solyc08g007010.2.1	SL2.50ch08	1582945	1588341	-	1751	1077	828	615	931	939	942	10.2601	10.229	10.1087	10.4888	10.4997	10.3893	882.329	-0.317361	0.093359	-3.39936	0.000675438	0.0256327	FeS assembly protein SufD (AHRD V1 ***- Q3MG34_ANAVT); contains Interpro domain(s) IPR011542 SUF system FeS cluster assembly, SufD
Solyc08g007040.2.1	SL2.50ch08	1603515	1605659	+	640	119	66	83	291	223	207	8.71321	8.56941	8.73293	9.44469	9.25884	9.14061	169.483	-0.940838	0.134742	-6.98251	2.9e-12	1.81e-09	Glycine cleavage system H protein 1 (AHRD V1 ***- B6UHJ7_MAIZE); contains Interpro domain(s) IPR017453 Glycine cleavage H-protein, subgroup
Solyc08g007570.2.1	SL2.50ch08	2122122	2123598	+	594	1530	1029	1265	581	630	914	10.6251	10.4497	10.8632	10.0212	10.099	10.3584	969.718	0.527996	0.114211	4.62297	3.78e-06	0.000441352	Unknown Protein (AHRD V1)
Solyc08g008610.2.1	SL2.50ch08	3003194	3008230	-	1703	1093	933	729	1021	1022	1036	10.2748	10.3488	10.2748	10.5869	10.5899	10.4882	969.862	-0.313526	0.0883091	-3.55033	0.000384752	0.0167981	Hydrolase alpha/beta fold family protein (AHRD V1 ***- D7M8X4_ARALY); contains Interpro domain(s) IPR000073 Alpha/beta hydrolase fold-1
Solyc08g013760.1.1	SL2.50ch08	3236497	3237129	+	633	0	0	0	47	24	31	7.81367	7.81367	7.81367	8.49818	8.30546	8.34251	18.0955	-0.539039	0.100557	-5.3605	8.3e-08	1.84e-05	F-box family protein (AHRD V1 ***- B9GFH4_POPTR); contains Interpro domain(s) IPR001810 Cyclin-like F-box
Solyc08g013770.2.1	SL2.50ch08	3236887	3237852	+	850	1	0	0	44	32	34	7.89746	7.81367	7.81367	8.47637	8.38064	8.36721	19.6327	-0.608138	0.105597	-5.75906	8.46e-09	2.51e-06	F-box family protein (AHRD V1 ***- B9GFH4_POPTR)
Solyc08g014120.2.1	SL2.50ch08	3779898	3782384	+	898	2454	2151	2061	749	1025	1436	11.1616	11.2808	11.4397	10.2659	10.593	10.8443	1605.54	0.694773	0.113904	6.09965	1.06e-09	3.99e-07	BHLH transcription factor (AHRD V1 **** Q7XJU2_ARATH); contains Interpro domain(s) IPR011598 Helix-loop-helix DNA-binding
Solyc08g016080.2.1	SL2.50ch08	6689799	6696842	+	2111	1675	1288	1256	1711	1353	1663	10.7242	10.6899	10.8551	11.1716	10.9006	11.0122	1490.1	-0.303045	0.0923296	-3.28221	0.00102998	0.0333921	NAD-dependent epimerase/dehydratase (AHRD V1 *--- B3ECK3_CHLL2); contains Interpro domain(s) IPR016040 NAD(P)-binding domain
Solyc08g016520.1.1	SL2.50ch08	7733936	7734106	+	171	953	889	693	483	476	675	10.1403	10.2999	10.2246	9.85426	9.84298	10.061	680.426	0.374201	0.105048	3.56218	0.000367784	0.0162985	Unknown Protein (AHRD V1)
Solyc08g016600.1.1	SL2.50ch08	8000988	8002521	-	1101	341	199	193	98	128	131	9.29522	9.09816	9.18685	8.79251	8.92708	8.88229	174.427	0.525555	0.131457	3.99792	6.39e-05	0.00448694	Ulp1 protease family C-terminal catalytic domain containing protein (AHRD V1 ***- Q60D46_SOLDE); contains Interpro domain(s) IPR003653 Peptidase C48, SUMO/Sentrin/Ubl1
Solyc08g016610.1.1	SL2.50ch08	8003001	8006121	-	1713	201	220	210	62	76	105	8.97053	9.15991	9.24172	8.59758	8.67999	8.77454	142.895	0.679766	0.135755	5.00729	5.52e-07	8.85e-05	Ulp1 protease family C-terminal catalytic domain containing protein (AHRD V1 *-*- Q60D46_SOLDE); contains Interpro domain(s) IPR015410 Region of unknown function DUF1985
Solyc08g045640.2.1	SL2.50ch08	17804102	17806882	-	1771	1671	1277	955	1509	1511	1616	10.7215	10.6805	10.5539	11.0241	11.0277	10.9791	1415.01	-0.407653	0.0838129	-4.86385	1.15e-06	0.000160641	DNA-binding protein (Fragment) (AHRD V1 *--* Q42051_ARATH); contains Interpro domain(s) IPR005516 Remorin, C-terminal region
Solyc08g042050.2.1	SL2.50ch08	24016201	24026339	-	2707	6954	6682	5249	6619	6184	7146	12.4818	12.7392	12.6476	12.9127	12.8227	12.8708	6460.77	-0.237523	0.0756862	-3.13826	0.00169956	0.046922	DEAD-box ATP-dependent RNA helicase 3 (AHRD V1 **** RH3_ORYSJ); contains Interpro domain(s) IPR011545 DNA/RNA helicase, DEAD/DEAH box type, N-terminal
Solyc08g029240.2.1	SL2.50ch08	37332243	37332497	+	191	131	106	90	26	46	62	8.756	8.76508	8.7696	8.3249	8.49157	8.55749	73.9357	0.475145	0.135515	3.50621	0.000454541	0.0188386	Unknown Protein (AHRD V1)
Solyc08g060920.2.1	SL2.50ch08	45777941	45779445	+	1192	1249	918	899	684	585	776	10.4104	10.3323	10.4899	10.1765	10.0292	10.1948	834.946	0.339986	0.0969122	3.50819	0.000451169	0.0188066	Xenotropic and polytropic retrovirus receptor (AHRD V1 **-- B2GU54_XENTR); contains Interpro domain(s) IPR004331 SPX, N-terminal
Solyc08g061160.1.1	SL2.50ch08	46952303	46954696	-	327	65	47	40	50	77	262	8.48328	8.45348	8.45733	8.51928	8.6855	9.29392	89.6353	-0.439206	0.125317	-3.50475	0.000457032	0.0188386	ORF107c (AHRD V1 ***- A4QMC4_PINKO)
Solyc08g062180.1.1	SL2.50ch08	50639008	50640171	-	1164	134	118	90	179	152	162	8.76635	8.81552	8.7696	9.11729	9.02172	8.996	140.095	-0.449957	0.132417	-3.39803	0.000678732	0.0256327	Unknown Protein (AHRD V1)
Solyc08g063080.2.1	SL2.50ch08	52632539	52636852	-	1862	3928	3177	2356	3170	3210	3454	11.7385	11.7631	11.6052	11.9358	11.9542	11.908	3186.9	-0.238421	0.0731527	-3.25923	0.00111717	0.0351686	UDP-sulfoquinovose synthase (AHRD V1 ***- C0LIR3_SOLLC); contains Interpro domain(s) IPR016040 NAD(P)-binding domain
Solyc08g065220.2.1	SL2.50ch08	53084181	53091231	+	3558	10902	8469	7107	10090	8711	9092	13.0901	13.0615	13.0589	13.4924	13.2915	13.2001	9016.05	-0.252249	0.0762106	-3.30989	0.000933323	0.0312383	Glycine dehydrogenase P protein (AHRD V1 **** Q6V9T1_ORYSJ); contains Interpro domain(s) IPR003437 Glycine cleavage system P-protein
Solyc08g066050.2.1	SL2.50ch08	54502351	54505126	+	1169	3961	3328	2672	3309	3463	3734	11.7491	11.8221	11.7636	11.9911	12.0522	12.0084	3392.94	-0.250834	0.0684262	-3.66576	0.000246604	0.0122125	Serine/threonine-protein kinase 6 (AHRD V1 ***- B5X2V6_SALSA); contains Interpro domain(s) IPR002290 Serine/threonine protein kinase
Solyc08g066500.2.1	SL2.50ch08	55206372	55211887	-	2725	1120	932	757	1144	951	1061	10.2992	10.3477	10.3127	10.7107	10.5131	10.5134	992.033	-0.314357	0.092877	-3.38466	0.000712673	0.0264702	Class III homeodomain-leucine zipper (AHRD V1 ***- Q1WD30_GINBI); contains Interpro domain(s) IPR013978 MEKHLA
Solyc08g066720.1.1	SL2.50ch08	55542658	55544616	+	1245	88	85	54	41	22	23	8.5904	8.6686	8.55942	8.45375	8.28471	8.26984	50.2517	0.411129	0.130579	3.14852	0.00164102	0.0461072	Carotenoid cleavage dioxygenase (AHRD V1 **** B6UEM5_MAIZE); contains Interpro domain(s) IPR004294 Carotenoid oxygenase
Solyc08g066880.2.1	SL2.50ch08	55764753	55765662	-	704	12111	6878	6364	4356	3570	4711	13.2346	12.7783	12.9083	12.3507	12.0918	12.3122	6062.51	0.673129	0.095771	7.02853	2.09e-12	1.39e-09	5&apos-methylthioadenosine/S-adenosylhomocysteine nucleosidase (AHRD V1 *-*- D6E0Z8_9FIRM); contains Interpro domain(s) IPR018017 Nucleoside phosphorylase, family 1
Solyc08g066890.2.1	SL2.50ch08	55766683	55767098	-	313	3818	2540	2177	1519	1157	1413	11.7027	11.4833	11.5071	11.0318	10.7251	10.8261	2023.49	0.732309	0.0943627	7.76057	8.45e-15	8.31e-12	Unknown Protein (AHRD V1)
Solyc08g066940.2.1	SL2.50ch08	55810755	55813806	-	1712	1343	983	842	626	736	782	10.486	10.4023	10.4215	10.0913	10.2502	10.2023	864.446	0.315835	0.0929399	3.39827	0.000678128	0.0256327	Peptide transporter 1 (AHRD V1 **-* Q7XAC3_VICFA); contains Interpro domain(s) IPR000109 TGF-beta receptor, type I/II extracellular region
Solyc08g067230.2.1	SL2.50ch08	56259635	56264252	+	816	1041	935	623	1884	1735	1788	10.2264	10.3509	10.1211	11.2867	11.1902	11.0968	1355.72	-1.09067	0.0931498	-11.7088	1.15e-31	3.95e-28	MADS box transcription factor (AHRD V1 ***- A7LK41_POPDE); contains Interpro domain(s) IPR002100 Transcription factor, MADS-box
Solyc08g068050.2.1	SL2.50ch08	57142956	57150420	+	1498	2160	1924	1631	1137	1379	1531	11.012	11.1478	11.1575	10.7039	10.9223	10.917	1602.07	0.280041	0.0895796	3.12617	0.00177096	0.0483758	Os07g0193600 protein (Fragment) (AHRD V1 **-- Q0D802_ORYSJ)
Solyc08g068390.2.1	SL2.50ch08	57515940	57520831	+	2427	1348	982	814	1381	1165	1240	10.4899	10.4012	10.3866	10.922	10.7327	10.6812	1151.69	-0.411107	0.0932286	-4.40967	1.04e-05	0.000999059	Fatty acid oxidation complex subunit alpha (AHRD V1 ***- FADJ_ECOHS); contains Interpro domain(s) IPR006176 3-hydroxyacyl-CoA dehydrogenase, NAD binding
Solyc08g074270.2.1	SL2.50ch08	58368991	58374303	-	1950	930	667	646	911	848	812	10.1168	10.0218	10.156	10.466	10.3934	10.2394	802.224	-0.332403	0.0994152	-3.34359	0.000827027	0.0288496	Cryptochrome 3
Solyc08g074480.1.1	SL2.50ch08	58582336	58582731	+	396	14247	10248	9581	7249	8084	9460	13.459	13.3237	13.4706	13.0367	13.1886	13.2547	9618	0.246752	0.0739911	3.33489	0.00085334	0.0294688	Cortical cell-delineating protein (AHRD V1 **-- B6UGA2_MAIZE); contains Interpro domain(s) IPR013770 Plant lipid transfer protein and hydrophobic protein, helical
Solyc08g075750.2.1	SL2.50ch08	59868106	59874896	+	1037	5088	3997	3155	4133	4165	4371	12.0703	12.0577	11.9761	12.2813	12.2937	12.2136	4118.04	-0.234324	0.0684904	-3.42126	0.000623307	0.0241499	ATP-dependent Clp protease proteolytic subunit (AHRD V1 ***- A9PA38_POPTR); contains Interpro domain(s) IPR001907 Peptidase S14, ClpP
Solyc08g075870.2.1	SL2.50ch08	59961248	59964726	+	2333	1434	1272	970	1335	1304	1371	10.5555	10.6762	10.5706	10.8834	10.8587	10.7923	1277.01	-0.284495	0.0842582	-3.37647	0.000734221	0.0268442	Dehydration-responsive family protein-like (AHRD V1 **-- Q6EP94_ORYSJ); contains Interpro domain(s) IPR004159 Protein of unknown function DUF248, methyltransferase putative
Solyc08g076020.2.1	SL2.50ch08	60072920	60082321	-	2936	2016	1613	1459	1141	1200	1255	10.9326	10.9424	11.0268	10.7078	10.7655	10.6944	1424.17	0.282632	0.0806201	3.50573	0.000455365	0.0188386	Cobalamin synthesis protein/Pfamily protein (AHRD V1 *-*- D9WGV6_STRHY); contains Interpro domain(s) IPR003495 Cobalamin (vitamin B12) biosynthesis CobW-like
Solyc08g076220.2.1	SL2.50ch08	60239726	60244850	+	1689	3943	2934	2620	4708	3767	3712	11.7433	11.6627	11.7387	12.4539	12.1618	12.0008	3626.08	-0.486865	0.0932156	-5.223	1.76e-07	3.43e-05	Phosphoribulokinase/uridine kinase (AHRD V1 ***- B7KI62_CYAP7); contains Interpro domain(s) IPR006083 Phosphoribulokinase/uridine kinase
Solyc08g076290.2.1	SL2.50ch08	60259191	60263464	-	1965	1205	924	965	1487	1144	1093	10.3735	10.3389	10.5651	11.0071	10.7126	10.5449	1144.38	-0.361931	0.110106	-3.28712	0.00101216	0.0330843	Unknown Protein (AHRD V1); contains Interpro domain(s) IPR007300 LrgB-like protein
Solyc08g077060.2.1	SL2.50ch08	60995888	61000163	-	802	2295	1939	1902	1031	1355	1596	11.0827	11.157	11.3418	10.5974	10.9023	10.9647	1659.84	0.380183	0.101861	3.73236	0.000189695	0.010255	Zinc finger protein LSD1 (AHRD V1 **-- Q6QUK7_ORYSJ); contains Interpro domain(s) IPR005735 Zinc finger, LSD1-type
Solyc08g077080.1.1	SL2.50ch08	61011444	61012889	-	1446	26	30	20	119	43	34	8.23944	8.32633	8.27068	8.88811	8.46948	8.36721	47.1162	-0.380214	0.118875	-3.19843	0.00138179	0.0409137	UDP-glucosyltransferase HvUGT14077 (AHRD V1 **** D3WYW3_HORVD); contains Interpro domain(s) IPR002213 UDP-glucuronosyl/UDP-glucosyltransferase
Solyc08g077880.2.1	SL2.50ch08	61788741	61790863	-	1277	6929	5241	4285	5651	6027	5907	12.477	12.4137	12.3766	12.6985	12.7879	12.6136	5635.33	-0.278102	0.070825	-3.92661	8.62e-05	0.00563021	Light harvesting-like protein 3 (AHRD V1 **-- B9N2V9_POPTR)
Solyc08g077990.2.1	SL2.50ch08	61871374	61878064	-	3341	2752	2558	2549	1539	1691	2110	11.2986	11.492	11.704	11.047	11.1597	11.2938	2178.17	0.338878	0.0984396	3.4425	0.000576365	0.0226052	Kinase like protein (AHRD V1 *-*- Q0WPK0_ARATH); contains Interpro domain(s) IPR002290 Serine/threonine protein kinase
Solyc08g078400.2.1	SL2.50ch08	62214717	62218282	+	2146	29	20	24	96	38	45	8.26314	8.23299	8.31388	8.78284	8.43078	8.44925	43.342	-0.405377	0.123131	-3.29224	0.000993926	0.0327884	Acyl-CoA oxidase (AHRD V1 **** Q945U3_SOYBN); contains Interpro domain(s) IPR012258 Acyl-CoA oxidase
Solyc08g078890.1.1	SL2.50ch08	62571899	62572777	+	879	111	109	172	57	30	74	8.68336	8.77797	9.11492	8.56603	8.36285	8.6246	92.1521	0.439805	0.132684	3.31468	0.000917494	0.0309225	At2g10940-like protein (Fragment) (AHRD V1 *-*- B3SKI0_ARAHA); contains Interpro domain(s) IPR013770 Plant lipid transfer protein and hydrophobic protein, helical
Solyc08g078900.1.1	SL2.50ch08	62575865	62576281	-	417	2847	1961	1626	748	966	1435	11.3397	11.1703	11.1539	10.2646	10.5296	10.8435	1531.27	0.651987	0.113124	5.76345	8.24e-09	2.51e-06	Cortical cell-delineating protein (AHRD V1 *--- B6U436_MAIZE); contains Interpro domain(s) IPR013770 Plant lipid transfer protein and hydrophobic protein, helical
Solyc08g079180.2.1	SL2.50ch08	62810652	62816626	-	2829	4172	3508	2943	4953	4029	4408	11.815	11.8894	11.8866	12.5215	12.25	12.2247	4015.14	-0.47152	0.0832598	-5.66324	1.49e-08	3.98e-06	Elongation factor G (AHRD V1 ***- Q9SI75_ARATH); contains Interpro domain(s) IPR004540 Translation elongation factor EFG/EF2
Solyc08g079240.2.1	SL2.50ch08	62854025	62859240	-	1049	947	821	692	1034	940	898	10.1342	10.2207	10.2231	10.6006	10.5008	10.3404	891.173	-0.351724	0.0980685	-3.58652	0.000335127	0.0152103	Homology to unknown gene (AHRD V1 *-*- Q01GV2_OSTTA)
Solyc08g079310.2.1	SL2.50ch08	62901529	62903935	+	2305	33	49	38	113	83	95	8.29287	8.46673	8.44129	8.86183	8.7178	8.72919	70.7075	-0.590717	0.134952	-4.37725	1.2e-05	0.00112819	Cytochrome P450
Solyc08g079690.2.1	SL2.50ch08	63168490	63169213	-	522	973	602	741	277	357	351	10.1603	9.92795	10.2912	9.40861	9.60275	9.50466	533.522	0.793346	0.117069	6.77676	1.23e-11	6.35e-09	Unknown Protein (AHRD V1)
Solyc08g079700.1.1	SL2.50ch08	63177880	63178377	+	498	4501	4660	4039	1726	2446	3005	11.912	12.2583	12.2984	11.182	11.6092	11.7306	3337.11	0.432462	0.134029	3.22664	0.00125254	0.038207	Zinc finger A20 and AN1 domain-containing stress-associated protein 7 (AHRD V1 ***- SAP7_ARATH); contains Interpro domain(s) IPR000058 Zinc finger, AN1-type
Solyc08g079800.2.1	SL2.50ch08	63262023	63264299	-	869	472	256	195	160	161	178	9.53111	9.25806	9.19345	9.05031	9.05496	9.04983	225.592	0.419786	0.130631	3.21353	0.00131114	0.0393552	Growth-regulating factor 12 (AHRD V1 *--- Q6AWX7_ORYSJ); contains Interpro domain(s) IPR014977 WRC
Solyc08g080100.2.1	SL2.50ch08	63420947	63432079	-	887	363	251	208	158	169	153	9.33837	9.24495	9.23541	9.043	9.08362	8.96437	210.462	0.392698	0.125711	3.12382	0.00178522	0.0485725	MADS box transcription factor (AHRD V1 **** C3PTE7_POPTO); contains Interpro domain(s) IPR002100 Transcription factor, MADS-box
Solyc08g080120.2.1	SL2.50ch08	63462961	63467541	+	1494	1070	1028	753	1155	993	1087	10.2536	10.4487	10.3073	10.7212	10.559	10.539	1014.25	-0.317869	0.0962373	-3.30297	0.000956652	0.0319157	Homeobox 2 protein (AHRD V1 ***- Q9ZRB8_SOLLC); contains Interpro domain(s) IPR005541 KNOX2
Solyc08g080540.2.1	SL2.50ch08	63819869	63821278	-	1329	367	337	374	228	206	200	9.34604	9.45158	9.66791	9.27254	9.20672	9.11942	283.494	0.412845	0.126944	3.25219	0.00114519	0.0358323	Heat stress transcription factor (AHRD V1 *-** D4QAU8_CARPA); contains Interpro domain(s) IPR000232 Heat shock factor (HSF)-type, DNA-binding
Solyc08g080570.2.1	SL2.50ch08	63829122	63832260	-	1491	3379	2297	1602	2637	2511	2820	11.5499	11.3603	11.1363	11.7014	11.642	11.6507	2504.16	-0.30764	0.093431	-3.2927	0.000992316	0.0327877	UDP-glucose 4-epimerase (AHRD V1 **** B0M3E8_PEA); contains Interpro domain(s) IPR005886 UDP-glucose 4-epimerase
Solyc08g081480.2.1	SL2.50ch08	64527642	64531010	+	1674	1692	1253	897	1590	1437	1534	10.7353	10.6598	10.4876	11.0851	10.9696	10.9193	1390.61	-0.402164	0.0924249	-4.35126	1.35e-05	0.0012479	Polygalacturonase-like protein (AHRD V1 **-- Q84LI7_FRAAN); contains Interpro domain(s) IPR012334 Pectin lyase fold
Solyc08g081840.2.1	SL2.50ch08	64793845	64795285	+	1249	645	536	426	291	334	391	9.78501	9.82514	9.77669	9.44469	9.55041	9.58832	426.658	0.379497	0.108176	3.50814	0.000451246	0.0188066	GAMYB-binding protein (Fragment) (AHRD V1 **-- Q84UD3_HORVD); contains Interpro domain(s) IPR013089 Kelch related
Solyc08g082160.2.1	SL2.50ch08	65023308	65024294	-	607	2815	2033	1582	2454	2145	2510	11.326	11.2132	11.1215	11.6111	11.4466	11.5057	2235.37	-0.31805	0.083038	-3.83017	0.000128053	0.0074913	Unknown Protein (AHRD V1)
Solyc08g082200.2.1	SL2.50ch08	65047441	65053493	+	1697	1517	1545	1431	778	1021	1146	10.6159	10.8932	11.0043	10.304	10.5888	10.5956	1227.72	0.363477	0.108747	3.3424	0.000830572	0.0289244	DNA primase (AHRD V1 **** B6T4S3_MAIZE); contains Interpro domain(s) IPR014052 DNA primase, small subunit, eukaryotic and archaeal
Solyc08g082210.2.1	SL2.50ch08	65055339	65056646	-	1253	277	189	145	308	254	270	9.15913	9.0674	9.01439	9.48706	9.34799	9.31453	240.002	-0.463762	0.125195	-3.70431	0.000211967	0.01111	Ethylene responsive transcription factor 2b (AHRD V1 *-*- C0J9I6_9ROSA); contains Interpro domain(s) IPR001471 Pathogenesis-related transcriptional factor and ERF, DNA-binding
Solyc08g082230.2.1	SL2.50ch08	65075419	65076676	+	905	483	428	371	225	278	299	9.54892	9.63656	9.66133	9.26365	9.41248	9.38625	341.037	0.381103	0.115565	3.29774	0.000974668	0.0322562	Unknown Protein (AHRD V1)
Solyc08g082250.2.1	SL2.50ch08	65093660	65098948	+	2527	5631	4663	3329	5759	4727	5058	12.2027	12.2592	12.0455	12.724	12.4615	12.4063	4839.47	-0.352466	0.0869496	-4.05368	5.04e-05	0.00379993	Endoglucanase 1 (AHRD V1 ***- B6U0J0_MAIZE); contains Interpro domain(s) IPR008928 Six-hairpin glycosidase-like IPR012341 Six-hairpin glycosidase IPR018221 Glycoside hydrolase, family 9, active site IPR001701 Glycoside hydrolase, family 9
Solyc08g082470.1.1	SL2.50ch08	65264091	65264684	-	594	1665	1374	1010	867	859	1005	10.7176	10.7613	10.6141	10.4145	10.4067	10.4564	1102.72	0.327489	0.0866384	3.77995	0.00015686	0.00877865	Harpin-induced protein (AHRD V1 ***- B6SQ86_MAIZE); contains Interpro domain(s) IPR010847 Harpin-induced 1
Solyc08g082640.2.1	SL2.50ch08	65370639	65375440	+	2310	331	261	156	97	120	162	9.27504	9.27102	9.05657	8.78769	8.89331	8.996	179.477	0.469853	0.13326	3.52584	0.000422136	0.0180664	Cellulose synthase (AHRD V1 **** B9IMB3_POPTR); contains Interpro domain(s) IPR005150 Cellulose synthase
Solyc08g082670.2.1	SL2.50ch08	65381362	65386364	+	2535	703	561	435	290	362	435	9.85978	9.86506	9.7946	9.44215	9.61384	9.67415	451.872	0.355034	0.111683	3.17895	0.00147807	0.0425714	Cellulose synthase (AHRD V1 **** B9IMB3_POPTR); contains Interpro domain(s) IPR005150 Cellulose synthase
Solyc08g082690.2.1	SL2.50ch08	65391534	65394345	-	899	3173	2384	1697	2472	2533	2665	11.4721	11.4056	11.2047	11.6203	11.653	11.58	2458.36	-0.263488	0.0836276	-3.15073	0.00162862	0.0459247	30S ribosomal protein S6 (AHRD V1 *-*- D7DYF3_NOSA0); contains Interpro domain(s) IPR000529 Ribosomal protein S6
Solyc08g082870.2.1	SL2.50ch08	65534442	65537684	+	1723	241	188	150	230	256	260	9.07416	9.06428	9.03378	9.27843	9.3535	9.2887	220.685	-0.407625	0.122512	-3.32723	0.000877144	0.0300037	Dehydrogenase/reductase SDR family member 13 (AHRD V1 **-- DHR13_HUMAN); contains Interpro domain(s) IPR002347 Glucose/ribitol dehydrogenase
Solyc08g083050.1.1	SL2.50ch08	65636131	65636859	-	729	768	727	515	122	180	300	9.9387	10.1029	9.94364	8.90097	9.12176	9.38864	415.455	1.00294	0.130867	7.6638	1.81e-14	1.62e-11	Unknown Protein (AHRD V1)
Solyc08g083090.1.1	SL2.50ch08	65659827	65660291	+	465	372	249	298	106	165	161	9.35556	9.23966	9.48933	8.83017	9.06939	8.99254	219.421	0.579863	0.13129	4.41664	1e-05	0.000976497	Susceptibility homeodomain transcription factor (Fragment) (AHRD V1 ***- Q8SAA7_ORYSA); contains Interpro domain(s) IPR007493 Protein of unknown function DUF538
Solyc08g083350.2.1	SL2.50ch08	65827669	65830264	+	965	5335	4764	3537	4877	4775	4962	12.1321	12.2874	12.1243	12.5009	12.475	12.3809	4689.2	-0.271556	0.0735509	-3.69209	0.000222422	0.011426	50S ribosomal protein L11 (AHRD V1 ***- B6U1J2_MAIZE); contains Interpro domain(s) IPR006519 Ribosomal protein L11, bacterial-type
Solyc08g083360.2.1	SL2.50ch08	65830571	65831740	+	798	470	490	379	799	603	536	9.52784	9.74826	9.67879	10.3309	10.0576	9.85134	554.37	-0.520234	0.12229	-4.25409	2.1e-05	0.00179116	Ferredoxin (AHRD V1 *-*- D8FXV1_9CYAN); contains Interpro domain(s) IPR001041 Ferredoxin
Solyc09g005120.2.1	SL2.50ch09	70252	75607	-	2155	520	585	630	288	352	408	9.60697	9.90224	10.1318	9.43705	9.59156	9.6222	462.903	0.406385	0.126707	3.20728	0.00133996	0.0401037	Chaperone protein DnaJ (AHRD V1 *-*- C7DHA9_9EURY); contains Interpro domain(s) IPR003095 Heat shock protein DnaJ
Solyc09g005840.1.1	SL2.50ch09	585410	587320	-	1911	8	2	4	20	19	26	8.05043	7.94669	8.01873	8.26258	8.25168	8.29842	13.5062	-0.305339	0.0962186	-3.17339	0.00150671	0.0432153	Exocyst complex protein EXO70 (AHRD V1 *--- EXO70_ASHGO); contains Interpro domain(s) IPR004140 Exo70 exocyst complex subunit
Solyc09g006010.2.1	SL2.50ch09	685041	686018	+	861	7577	4398	4180	3858	3015	3569	12.5966	12.1824	12.3438	12.1908	11.8737	11.9501	4298.41	0.35076	0.09682	3.62281	0.000291419	0.013703	Pathogenesis related protein PR-1 (AHRD V1 ***- Q9SC15_SOLTU); contains Interpro domain(s) IPR001283 Allergen V5/Tpx-1 related
Solyc09g007270.2.1	SL2.50ch09	865197	869322	+	1126	299	223	280	96	147	130	9.20787	9.16844	9.44283	8.78284	9.00275	8.87838	192.399	0.566607	0.133513	4.24384	2.2e-05	0.00184191	Ascorbate peroxidase (AHRD V1 **** B9VRH6_CITMA); contains Interpro domain(s) IPR002207 Plant ascorbate peroxidase
Solyc09g007850.2.1	SL2.50ch09	1377722	1380930	-	1255	9873	7673	5455	8663	8463	8417	12.9546	12.9268	12.6995	13.2815	13.2517	13.0942	8027.96	-0.33095	0.0797475	-4.14997	3.33e-05	0.00263094	RNA-binding protein (AHRD V1 **-* C6F119_SOYBN); contains Interpro domain(s) IPR000504 RNA recognition motif, RNP-1
Solyc09g008460.2.1	SL2.50ch09	1905656	1911197	-	1202	1181	1010	845	719	666	681	10.3529	10.4303	10.4252	10.2254	10.1523	10.0693	836.412	0.315615	0.0933317	3.38165	0.000720527	0.0266345	Ras-related protein Rab-18 (AHRD V1 ***- B6TSE5_MAIZE); contains Interpro domain(s) IPR015598 Rab18
Solyc09g008830.2.1	SL2.50ch09	2249828	2257471	+	840	3008	2852	2242	788	1466	1575	11.4066	11.6272	11.5435	10.3168	10.9926	10.9495	1932.6	0.431126	0.136533	3.15767	0.00159035	0.0450511	Os01g0318400 protein (Fragment) (AHRD V1 *-*- Q7XXQ7_ORYSJ)
Solyc09g008840.2.1	SL2.50ch09	2258920	2266051	-	1846	2631	2053	1857	2535	2352	2648	11.2446	11.2249	11.3128	11.6518	11.5604	11.5721	2342.9	-0.362694	0.0740028	-4.90108	9.53e-07	0.000140588	Pyruvate kinase (AHRD V1 ***- A9P7U5_POPTR); contains Interpro domain(s) IPR001697 Pyruvate kinase
Solyc09g009580.2.1	SL2.50ch09	2998275	3003078	+	1714	445	261	181	483	481	461	9.48624	9.27102	9.14635	9.85426	9.85214	9.72221	384.6	-0.659252	0.123487	-5.33864	9.36e-08	2.04e-05	Fatty acyl coA reductase (AHRD V1 **** Q8L4M0_WHEAT); contains Interpro domain(s) IPR013120 Male sterility, NAD-binding
Solyc09g010210.2.1	SL2.50ch09	3596732	3601979	+	1732	3628	2788	2007	3180	2918	2936	11.6385	11.5989	11.4072	11.9398	11.8319	11.7013	2883.85	-0.279988	0.0861127	-3.25142	0.00114832	0.0358759	Endoglucanase 1 (AHRD V1 ***- B6TRZ3_MAIZE); contains Interpro domain(s) IPR008928 Six-hairpin glycosidase-like IPR012341 Six-hairpin glycosidase IPR018221 Glycoside hydrolase, family 9, active site IPR001701 Glycoside hydrolase, family 9
Solyc09g010360.2.1	SL2.50ch09	3740101	3743295	-	2179	805	588	449	720	664	773	9.98157	9.90681	9.82197	10.2267	10.1494	10.191	661.343	-0.368754	0.0984803	-3.74445	0.000180792	0.00985104	Nodulin-like protein (AHRD V1 ***- Q9ZUS1_ARATH); contains Interpro domain(s) IPR000620 Protein of unknown function DUF6, transmembrane
Solyc09g010510.2.1	SL2.50ch09	3883077	3887813	-	1215	1129	805	699	912	994	1033	10.3073	10.2013	10.2331	10.4672	10.5601	10.4852	922.737	-0.316217	0.0895822	-3.52991	0.000415697	0.0178845	Short-chain dehydrogenase/reductase family protein (AHRD V1 **-- D7LJU7_ARALY); contains Interpro domain(s) IPR002347 Glucose/ribitol dehydrogenase
Solyc09g010940.2.1	SL2.50ch09	4278272	4282087	-	1268	2068	1315	1707	1070	983	1201	10.9618	10.7127	11.2117	10.6376	10.5482	10.6463	1368.62	0.383573	0.106104	3.61506	0.000300275	0.0139662	Pyrimidine 5&apos-nucleotidase (AHRD V1 ***- D5QKK7_METTR); contains Interpro domain(s) IPR010237 Pyrimidine 5-nucleotidase
Solyc09g011810.2.1	SL2.50ch09	5090038	5092652	+	1488	957	769	532	1238	974	812	10.1443	10.1568	9.97321	10.7984	10.5384	10.2394	883.22	-0.484871	0.117467	-4.12771	3.66e-05	0.00287699	Fructose-1 6-bisphosphatase class 1 (AHRD V1 **** D0MHZ8_RHOM4); contains Interpro domain(s) IPR000146 Fructose-1,6-bisphosphatase
Solyc09g014220.2.1	SL2.50ch09	5712333	5715002	-	1855	21	13	8	44	38	38	8.19658	8.15215	8.10343	8.47637	8.43078	8.39845	27.5116	-0.425581	0.119504	-3.56122	0.000369136	0.0163234	Peptide transporter (AHRD V1 **-* O48542_HORVU); contains Interpro domain(s) IPR000109 TGF-beta receptor, type I/II extracellular region
Solyc09g014530.2.1	SL2.50ch09	6149317	6151058	-	793	1265	905	698	585	626	660	10.4235	10.3179	10.2317	10.0276	10.093	10.0399	767.099	0.346445	0.0965117	3.58967	0.000331097	0.0150938	Major latex-like protein (AHRD V1 **-- B5THI3_PANGI); contains Interpro domain(s) IPR000916 Bet v I allergen
Solyc09g014590.2.1	SL2.50ch09	6230179	6231233	-	970	6609	4200	3173	2933	2154	2427	12.4141	12.1222	11.9834	11.8363	11.4518	11.4642	3438.52	0.547379	0.104204	5.25293	1.5e-07	3.03e-05	Polygalacturonase inhibitor protein (AHRD V1 **** Q40160_SOLLC); contains Interpro domain(s) IPR001611 Leucine-rich repeat
Solyc09g018890.2.1	SL2.50ch09	17714897	17716024	+	884	49	28	23	116	64	40	8.39632	8.30912	8.30345	8.87507	8.61049	8.41343	54.5631	-0.408476	0.125681	-3.25011	0.00115361	0.0359867	Genome sequencing data contig C320 (AHRD V1 ***- A8YJ83_MICAE)
Solyc09g031920.1.1	SL2.50ch09	27657289	27657891	+	603	441	330	265	472	409	415	9.47944	9.43609	9.40262	9.83409	9.71344	9.63588	388.263	-0.414346	0.112794	-3.67347	0.000239275	0.0120226	Harpin-induced 1 (AHRD V1 ***- Q1STP6_MEDTR); contains Interpro domain(s) IPR010847 Harpin-induced 1
Solyc09g050110.1.1	SL2.50ch09	35461120	35461498	+	300	36	33	27	30	46	191	8.31398	8.35108	8.3439	8.36238	8.49157	9.09152	60.2549	-0.366195	0.116567	-3.14149	0.0016809	0.0465815	Unknown Protein (AHRD V1)
Solyc09g055180.2.1	SL2.50ch09	36914232	36924767	+	2863	452	307	287	412	424	403	9.49803	9.38368	9.46113	9.71808	9.74362	9.61233	379.958	-0.352195	0.112016	-3.14414	0.00166576	0.046486	Receptor like kinase, RLK
Solyc09g057650.2.1	SL2.50ch09	50078264	50081134	-	1159	1757	1835	1743	2997	3405	3697	10.7772	11.092	11.2366	11.8638	12.0303	11.9955	2625.91	-0.905169	0.0998216	-9.06786	1.21e-19	2.09e-16	40S ribosomal protein S8 (AHRD V1 ***- Q3HRZ6_SOLTU); contains Interpro domain(s) IPR001047 Ribosomal protein S8e
Solyc09g064530.2.1	SL2.50ch09	61807992	61813204	-	1463	646	520	376	629	647	727	9.78634	9.79892	9.67227	10.0959	10.1244	10.1316	589.202	-0.488102	0.0995857	-4.90133	9.52e-07	0.000140588	Auxin responsive protein (AHRD V1 *-*- B3U2A2_CUCSA); contains Interpro domain(s) IPR003311 AUX/IAA protein
Solyc09g065130.2.1	SL2.50ch09	62997773	63005612	+	2338	2625	2121	1869	1448	1433	1701	11.2419	11.264	11.3206	10.9764	10.9664	11.0385	1832.23	0.314557	0.0761109	4.13287	3.58e-05	0.0028238	Mitochondrial Rho GTPase 1 (AHRD V1 **** B2WA10_PYRTR); contains Interpro domain(s) IPR013567 EF hand associated, type-2
Solyc09g065170.1.1	SL2.50ch09	63090458	63093468	+	1047	430	408	341	194	194	278	9.46055	9.59827	9.59357	9.16726	9.16835	9.33477	300.927	0.477321	0.121171	3.93923	8.17e-05	0.00548076	Unknown Protein (AHRD V1)
Solyc09g065180.2.1	SL2.50ch09	63108341	63111046	+	1568	1835	1607	1283	2251	2015	1801	10.8258	10.9382	10.8792	11.5039	11.3702	11.1053	1809.2	-0.47649	0.0963538	-4.94521	7.61e-07	0.000113823	NAD-dependent epimerase/dehydratase (AHRD V1 **-- B7K7X4_CYAP7); contains Interpro domain(s) IPR016040 NAD(P)-binding domain
Solyc09g065240.2.1	SL2.50ch09	63298282	63300247	-	1668	894	758	660	1105	955	989	10.0793	10.1429	10.1768	10.6726	10.5175	10.4396	899.047	-0.502778	0.096379	-5.21668	1.82e-07	3.52e-05	Patatin-like protein 3 (AHRD V1 ***- B6TPQ5_MAIZE); contains Interpro domain(s) IPR002641 Patatin
Solyc09g065800.2.1	SL2.50ch09	64070752	64072370	-	1532	185	285	154	384	389	411	8.92577	9.3312	9.04903	9.66005	9.67203	9.62808	307.211	-0.70633	0.130626	-5.40727	6.4e-08	1.52e-05	Fatty acid elongase 3-ketoacyl-CoA synthase (AHRD V1 **** Q6DUV5_BRANA); contains Interpro domain(s) IPR012392 Very-long-chain 3-ketoacyl-CoA synthase
Solyc09g065870.2.1	SL2.50ch09	64141622	64149128	+	1559	382	279	261	155	153	171	9.37436	9.31646	9.39166	9.03192	9.02547	9.02664	226.863	0.54499	0.121907	4.47054	7.8e-06	0.000801611	Copine I-like (AHRD V1 ***- Q5JMT9_ORYSJ); contains Interpro domain(s) IPR010734 Copine
Solyc09g066100.2.1	SL2.50ch09	64480107	64481478	+	1262	16590	14016	10821	13429	14322	14747	13.6707	13.7586	13.6397	13.891	13.9837	13.8716	13894.1	-0.218724	0.0653159	-3.3487	0.00081191	0.0286079	Histone H1 (AHRD V1 *-*- Q40509_TOBAC); contains Interpro domain(s) IPR005818 Histone H1/H5
Solyc09g072630.2.1	SL2.50ch09	65256774	65258919	+	1771	665	551	394	594	584	652	9.81129	9.84924	9.71088	10.0419	10.0276	10.0285	569.684	-0.324308	0.100204	-3.23648	0.00121015	0.0373305	LRR receptor-like serine/threonine-protein kinase, RLP
Solyc09g072880.2.1	SL2.50ch09	65557870	65563675	+	2984	1263	1004	888	624	693	810	10.4219	10.4241	10.477	10.0883	10.1909	10.237	862.754	0.332771	0.0918666	3.62233	0.000291963	0.013703	Chloroplast FLU-like protein (Fragment) (AHRD V1 *--- D2K2R8_PICAB); contains Interpro domain(s) IPR011990 Tetratricopeptide-like helical
Solyc09g074650.2.1	SL2.50ch09	66466697	66473316	+	1453	1495	1196	947	1331	1283	1295	10.6002	10.6093	10.545	10.88	10.8404	10.7289	1251.17	-0.271597	0.0849301	-3.19789	0.00138438	0.0409137	Peptide chain release factor 1 (AHRD V1 **** A0YJR4_LYNSP); contains Interpro domain(s) IPR004373 Peptide chain release factor 1
Solyc09g075020.2.1	SL2.50ch09	66821028	66829760	+	4920	5227	4866	4413	3021	2908	3633	12.1054	12.3154	12.4157	11.874	11.8276	11.973	3957.67	0.387884	0.0839914	4.61814	3.87e-06	0.000446712	Multidrug resistance protein ABC transporter family (AHRD V1 **-- B9GS96_POPTR); contains Interpro domain(s) IPR001140 ABC transporter, transmembrane region
Solyc09g075610.2.1	SL2.50ch09	67287325	67288057	-	561	880	552	515	303	409	417	10.0644	9.85083	9.94364	9.47475	9.71344	9.63976	496.044	0.450225	0.11378	3.957	7.59e-05	0.00513885	GATA transcription factor 22 (AHRD V1 *-*- B6U513_MAIZE); contains Interpro domain(s) IPR000679 Zinc finger, GATA-type
Solyc09g082190.1.1	SL2.50ch09	67996736	67997086	-	351	101	58	41	146	140	142	8.64436	8.52309	8.46519	8.99794	8.97556	8.92423	105.528	-0.698052	0.136429	-5.1166	3.11e-07	5.49e-05	Unknown Protein (AHRD V1); contains Interpro domain(s) IPR012876 Protein of unknown function DUF1677, plant
Solyc09g082660.2.1	SL2.50ch09	68373780	68376975	+	865	511	302	395	458	491	649	9.5931	9.37196	9.71299	9.80796	9.87026	10.0243	468.245	-0.428915	0.120235	-3.56732	0.000360654	0.0160169	Caffeoyl-CoA O-methyltransferase (AHRD V1 **** A9X9L7_BAMOL); contains Interpro domain(s) IPR002935 O-methyltransferase, family 3
Solyc09g082690.2.1	SL2.50ch09	68409451	68411508	-	1741	3068	1496	2390	4643	4831	3895	11.4308	10.8567	11.6231	12.4354	12.4905	12.0631	3455.61	-0.53086	0.136439	-3.89082	9.99e-05	0.00629985	Early light-induced protein 7 (AHRD V1 ***- B2BJD6_RHOCT)
Solyc09g083020.1.1	SL2.50ch09	68704793	68705266	-	474	445	504	401	260	234	281	9.48624	9.77215	9.72557	9.36323	9.2913	9.34227	349.423	0.466704	0.120562	3.87106	0.000108362	0.00662063	Myrosinase-binding protein-like protein (AHRD V1 **-* Q9M5W9_ARATH); contains Interpro domain(s) IPR001229 Mannose-binding lectin
Solyc09g083280.2.1	SL2.50ch09	68933071	68934856	-	1131	1474	977	882	1233	1241	1253	10.5849	10.3959	10.4699	10.7938	10.803	10.6926	1168.72	-0.323587	0.0899596	-3.59702	0.000321882	0.0147715	Auxin responsive protein (AHRD V1 ***- D9IQE6_CATRO); contains Interpro domain(s) IPR003311 AUX/IAA protein
Solyc09g083290.2.1	SL2.50ch09	68966550	68969670	+	1100	723	357	280	627	623	476	9.88458	9.49476	9.44283	10.0928	10.0884	9.74911	508.714	-0.401699	0.128834	-3.11795	0.00182112	0.0491607	Auxin responsive protein (AHRD V1 ***- D9IQE6_CATRO); contains Interpro domain(s) IPR003311 AUX/IAA protein
Solyc09g084470.2.1	SL2.50ch09	69132578	69133986	+	560	4450	2411	2019	1517	1213	1588	11.8974	11.4193	11.4145	11.0303	10.7775	10.9589	2091.57	0.651407	0.10784	6.0405	1.54e-09	5.47e-07	Proteinase inhibitor I (AHRD V1 ***- Q43648_SOLTU); contains Interpro domain(s) IPR000864 Proteinase inhibitor I13, potato inhibitor I
Solyc09g084480.2.1	SL2.50ch09	69137050	69138791	+	499	3119	1741	1352	1182	934	1204	11.451	11.0306	10.9389	10.7468	10.494	10.649	1514.2	0.52881	0.110869	4.76969	1.85e-06	0.000242697	Proteinase inhibitor I (AHRD V1 ***- Q43648_SOLTU); contains Interpro domain(s) IPR000864 Proteinase inhibitor I13, potato inhibitor I
Solyc09g089510.2.1	SL2.50ch09	69218803	69219857	+	483	324	109	69	48	28	46	9.2607	8.77797	8.65414	8.50529	8.34444	8.45616	92.9456	0.584305	0.130312	4.48388	7.33e-06	0.000764484	Proteinase inhibitor I (AHRD V1 ***- Q3S492_SOLTU); contains Interpro domain(s) IPR000864 Proteinase inhibitor I13, potato inhibitor I
Solyc09g090570.2.1	SL2.50ch09	70060481	70063345	+	752	3985	2470	2135	3519	2944	2997	11.7568	11.449	11.483	12.0708	11.8432	11.7273	2979.41	-0.309247	0.0965091	-3.20433	0.00135377	0.0402834	Proton gradient regulation 5 (AHRD V1 ***- B0F831_CUCSA)
Solyc09g090630.1.1	SL2.50ch09	70079776	70084879	-	2385	199	176	141	220	290	222	8.96505	9.02596	8.9986	9.24867	9.44343	9.18463	209.907	-0.465106	0.128929	-3.60747	0.000309198	0.0143167	Histone-lysine N-methyltransferase (AHRD V1 *-*- B6K768_SCHJY); contains Interpro domain(s) IPR001214 SET
Solyc09g090900.2.1	SL2.50ch09	70308264	70313045	+	1690	66	48	21	12	11	9	8.48832	8.46014	8.28186	8.16196	8.14748	8.09974	25.682	0.386644	0.114762	3.36908	0.000754187	0.0274686	3-isopropylmalate dehydratase large subunit 2 (AHRD V1 **** B6U6T6_MAIZE); contains Interpro domain(s) IPR006251 Homoaconitase/3-isopropylmalate dehydratase, large subunit, subgroup
Solyc09g091060.2.1	SL2.50ch09	70400093	70400898	-	704	642	476	388	290	286	354	9.78102	9.7239	9.69814	9.44215	9.4332	9.51114	394.436	0.398349	0.108745	3.66313	0.000249148	0.012309	Unknown Protein (AHRD V1)
Solyc09g091400.2.1	SL2.50ch09	70683226	70687154	-	3585	139	133	79	207	167	157	8.78334	8.87472	8.71121	9.20873	9.07653	8.97856	148.085	-0.473483	0.134486	-3.52068	0.000430441	0.0182152	Receptor like kinase, RLK
Solyc09g091580.2.1	SL2.50ch09	70828688	70837137	-	2747	2054	1362	1195	2760	2075	2002	10.954	10.7516	10.7991	11.759	11.406	11.2307	1918.31	-0.639731	0.106345	-6.0156	1.79e-09	6.17e-07	Uncharacterized aarF domain-containing protein kinase 1 (AHRD V1 *--- ADCK1_CHICK); contains Interpro domain(s) IPR004147 ABC-1
Solyc09g091890.2.1	SL2.50ch09	71106739	71107370	+	320	111	86	59	141	208	195	8.68336	8.67347	8.5924	8.97853	9.21299	9.10402	134.936	-0.745227	0.134923	-5.52336	3.33e-08	8.18e-06	Small ubiquitin-related modifier 1 (AHRD V1 ***- C1BFB9_ONCMY); contains Interpro domain(s) IPR019955 Ubiquitin supergroup
Solyc09g091970.2.1	SL2.50ch09	71165107	71169399	-	1371	632	390	416	616	577	623	9.76763	9.56274	9.75649	10.0761	10.0164	9.98646	541.98	-0.434385	0.107374	-4.04553	5.22e-05	0.00386412	NAD-binding domain 4 protein (AHRD V1 **** D5D7M5_ECOKI); contains Interpro domain(s) IPR010099 Sugar nucleotide epimerase YfcH, putative
Solyc09g092710.2.1	SL2.50ch09	71663592	71665080	+	1085	2766	1766	1408	1329	1075	1401	11.3048	11.0472	10.9856	10.8783	10.6445	10.8166	1569.28	0.358863	0.0985421	3.64172	0.000270822	0.0129462	Glycine rich protein (AHRD V1 ***- Q9FXS8_TOBAC); contains Interpro domain(s) IPR010800 Glycine rich
Solyc09g097770.2.1	SL2.50ch09	71790220	71791511	+	541	14207	10145	8861	8339	7924	7432	13.4551	13.3097	13.3624	13.2289	13.1611	12.9241	9296.74	0.253056	0.0798486	3.1692	0.0015286	0.0437218	Cell wall protein (AHRD V1 ***- Q40142_SOLLC); contains Interpro domain(s) IPR010800 Glycine rich
Solyc09g098290.2.1	SL2.50ch09	72159172	72162853	-	3453	2370	1692	1374	2123	1895	1997	11.1205	10.9975	10.9574	11.4318	11.2958	11.2277	1894.5	-0.317324	0.0853419	-3.71827	0.000200588	0.0106761	Receptor like kinase, RLK
Solyc09g025260.2.1	SL2.50ch09	72427698	72430824	+	1189	1187	917	777	983	1107	1069	10.3581	10.3312	10.3391	10.5464	10.6765	10.5213	1002.36	-0.291144	0.0888519	-3.27674	0.00105014	0.0337854	SAP-like protein BP-73 (AHRD V1 ***- B6SRI7_MAIZE); contains Interpro domain(s) IPR001757 ATPase, P-type, K/Mg/Cd/Cu/Zn/Na/Ca/Na/H-transporter
Solyc10g005030.2.1	SL2.50ch10	41126	47459	+	2329	2228	1535	1073	2158	1827	1840	11.0481	10.8858	10.6799	11.4519	11.2519	11.1305	1762.52	-0.413412	0.102305	-4.04099	5.32e-05	0.00388405	Pseudo-response regulator 9 (AHRD V1 ***- D0PPG9_CASSA); contains Interpro domain(s) IPR001789 Signal transduction response regulator, receiver region
Solyc10g005100.2.1	SL2.50ch10	92148	94188	+	1123	460	395	410	239	196	229	9.51137	9.57272	9.74421	9.30455	9.17484	9.20457	316.287	0.555475	0.12096	4.59224	4.39e-06	0.000497571	Salt stress root protein RS1 (AHRD V1 **-- SRS1_ORYSJ); contains Interpro domain(s) IPR008469 DREPP plasma membrane polypeptide
Solyc10g005400.2.1	SL2.50ch10	298696	300247	-	1264	928	833	683	435	464	459	10.1148	10.235	10.2103	9.76382	9.82073	9.71857	619.949	0.557182	0.0994247	5.60406	2.09e-08	5.41e-06	Inositol oxygenase (AHRD V1 **** B9XK04_9BACT); contains Interpro domain(s) IPR007828 Protein of unknown function DUF706
Solyc10g006030.2.1	SL2.50ch10	779582	782983	+	936	4569	3182	2619	3670	3759	3799	11.9313	11.7651	11.7382	12.1255	12.1591	12.0307	3567.53	-0.297321	0.0774577	-3.8385	0.00012379	0.00732687	30S ribosomal protein S10-like (AHRD V1 ***- A1YMX4_BRACM); contains Interpro domain(s) IPR005731 Ribosomal protein S10, bacterial
Solyc10g006330.2.1	SL2.50ch10	965024	971538	+	2851	743	646	555	1158	786	779	9.90891	9.99221	10.0122	10.7241	10.316	10.1986	786.363	-0.512512	0.117582	-4.35876	1.31e-05	0.00121855	Unknown Protein (AHRD V1)
Solyc10g007110.2.1	SL2.50ch10	1508116	1511280	-	1512	827	460	464	848	704	681	10.0064	9.69546	9.85065	10.3917	10.2063	10.0693	662.192	-0.43903	0.115401	-3.80439	0.000142155	0.00813199	Tyrosine aminotransferase (AHRD V1 **** Q8GUE9_SOLSC); contains Interpro domain(s) IPR005958 Tyrosine/nicotianamine aminotransferase
Solyc10g007320.2.1	SL2.50ch10	1723048	1727585	-	1670	2931	2125	1829	2371	2397	2599	11.375	11.2662	11.2944	11.5683	11.584	11.5488	2357.21	-0.275452	0.073177	-3.76419	0.00016709	0.00925086	Uroporphyrinogen decarboxylase (AHRD V1 **** D7L387_ARALY); contains Interpro domain(s) IPR006361 Uroporphyrinogen decarboxylase HemE
Solyc10g007830.1.1	SL2.50ch10	2039278	2040606	+	1329	3774	2585	2203	1296	1602	1934	11.6881	11.505	11.5218	10.8498	11.096	11.1895	2156.43	0.538219	0.0940583	5.72219	1.05e-08	2.97e-06	LRR receptor-like serine/threonine-protein kinase, RLP
Solyc10g008320.1.1	SL2.50ch10	2464074	2464700	-	627	8749	7891	6860	4331	5561	6558	12.7904	12.9649	13.0106	12.3431	12.6792	12.7544	6556.79	0.29903	0.0915359	3.26681	0.00108767	0.0345495	Unknown Protein (AHRD V1)
Solyc10g008670.2.1	SL2.50ch10	2753262	2754088	+	600	258	177	148	117	77	105	9.11516	9.02921	9.02607	8.87943	8.6855	8.77454	141.735	0.450956	0.133985	3.36572	0.000763448	0.0276596	Malonyl CoA anthocyanin 5-O-glucoside-6&apos&apos&apos-O-malonyltransferase (AHRD V1 **-- Q8W1X0_PERFR); contains Interpro domain(s) IPR003480 Transferase
Solyc10g008680.1.1	SL2.50ch10	2759699	2761076	+	1299	12	15	7	148	57	45	8.10348	8.17713	8.08477	9.00559	8.56667	8.44925	50.1675	-0.668772	0.119268	-5.60729	2.06e-08	5.41e-06	Malonyl CoA anthocyanin 3-O-glucoside-6&apos&apos-O-malonyltransferase (AHRD V1 **-* Q8GSN8_9ASTR); contains Interpro domain(s) IPR003480 Transferase
Solyc10g008880.2.1	SL2.50ch10	2920272	2924119	-	2061	1102	770	609	924	891	952	10.283	10.158	10.0994	10.4809	10.4447	10.4001	866.667	-0.318212	0.0942457	-3.37641	0.000734378	0.0268442	One zinc finger protein (AHRD V1 **-- Q75PR0_PHYPA)
Solyc10g009380.2.1	SL2.50ch10	3447460	3449474	-	731	1937	1384	1518	953	1015	1195	10.887	10.7694	11.073	10.5135	10.5825	10.6409	1310.67	0.374373	0.0948564	3.94673	7.92e-05	0.00532919	Unknown Protein (AHRD V1)
Solyc10g009580.2.1	SL2.50ch10	3702782	3704550	-	1557	165	96	81	179	163	165	8.86661	8.72058	8.72214	9.11729	9.06221	9.00632	141.31	-0.476013	0.133766	-3.55855	0.000372902	0.0164547	UDP-glucosyltransferase (AHRD V1 **-* B8QI32_9MAGN); contains Interpro domain(s) IPR002213 UDP-glucuronosyl/UDP-glucosyltransferase
Solyc10g011770.2.1	SL2.50ch10	4007667	4016776	+	989	4496	3626	2842	3981	4051	3850	11.9106	11.9319	11.842	12.232	12.2572	12.048	3790.24	-0.291337	0.0765163	-3.80752	0.000140367	0.00805202	Threonine endopeptidase (AHRD V1 **-- B6TCN7_MAIZE)
Solyc10g011960.1.1	SL2.50ch10	4259619	4260182	-	564	1121	946	718	584	595	732	10.3001	10.3629	10.2597	10.026	10.0451	10.1381	765.181	0.302721	0.0941208	3.2163	0.00129855	0.0391513	Unknown Protein (AHRD V1)
Solyc10g017990.1.1	SL2.50ch10	6340810	6344830	-	1416	135	149	68	227	244	257	8.76978	8.93386	8.64819	9.26959	9.32	9.28084	182.255	-0.7612	0.133266	-5.71189	1.12e-08	3.12e-06	Cytokinin oxidase/dehydrogenase 2 (AHRD V1 *-** C0LPA7_SOLTU); contains Interpro domain(s) IPR015345 Cytokinin dehydrogenase 1, FAD and cytokinin binding
Solyc10g018190.1.1	SL2.50ch10	6939780	6941202	+	984	12	12	4	68	67	14	8.10348	8.13893	8.01873	8.63369	8.62848	8.17015	31.2181	-0.42248	0.106009	-3.98531	6.74e-05	0.0046545	1-aminocyclopropane-1-carboxylate oxidase (AHRD V1 **-- ACCO_MUSAC); contains Interpro domain(s) IPR005123 Oxoglutarate and iron-dependent oxygenase
Solyc10g018300.1.1	SL2.50ch10	7364074	7367105	-	2226	8205	6572	5742	8668	7032	7729	12.7037	12.7168	12.7687	13.2823	12.9976	12.9776	7321.27	-0.347508	0.0806557	-4.30853	1.64e-05	0.00146284	Transketolase 1 (AHRD V1 **** O78327_CAPAN); contains Interpro domain(s) IPR005478 Bacterial transketolase
Solyc10g044520.1.1	SL2.50ch10	26661719	26662153	-	435	16907	13100	10624	15484	14191	14135	13.6971	13.6643	13.6141	14.0908	13.9708	13.8123	14002.2	-0.288088	0.0740738	-3.8892	0.000100575	0.00629985	Ferredoxin I (AHRD V1 ***- Q93XJ9_SOLTU); contains Interpro domain(s) IPR010241 Ferredoxin [2Fe-2S], plant
Solyc10g045100.1.1	SL2.50ch10	30750253	30753289	-	750	442	231	269	88	150	191	9.48114	9.19086	9.41348	8.74297	9.01417	9.09152	218.792	0.539944	0.135005	3.99943	6.35e-05	0.00448694	Phosphoglycerate mutase (AHRD V1 ***- D9XTE1_9ACTO); contains Interpro domain(s) IPR013078 Phosphoglycerate mutase
Solyc10g046920.1.1	SL2.50ch10	38118900	38119703	+	804	500	509	399	816	934	1078	9.57593	9.78058	9.72139	10.3523	10.494	10.5302	717.86	-0.971619	0.104108	-9.33284	1.03e-20	2.37e-17	Unknown Protein (AHRD V1)
Solyc10g050160.1.1	SL2.50ch10	48046590	48049762	-	738	490	339	228	534	433	377	9.56012	9.45597	9.29696	9.94383	9.76138	9.5597	398.379	-0.405375	0.125387	-3.233	0.00122498	0.0376445	Caffeoyl-CoA 3-O-methyltransferase (AHRD V1 **** A6XBP7_BRARP); contains Interpro domain(s) IPR002935 O-methyltransferase, family 3
Solyc10g050220.1.1	SL2.50ch10	48142563	48151913	+	732	155	130	79	190	232	178	8.83551	8.86319	8.71121	9.15416	9.28547	9.04983	161.887	-0.567681	0.133534	-4.25122	2.13e-05	0.00180683	Unknown Protein (AHRD V1)
Solyc10g050990.1.1	SL2.50ch10	51330288	51330497	+	210	40	52	42	10	0	10	8.34075	8.48608	8.47296	8.13174	7.81367	8.11516	24.7962	0.403294	0.105435	3.82506	0.000130742	0.00762701	Unknown Protein (AHRD V1)
Solyc10g051090.1.1	SL2.50ch10	51508356	51513897	+	2526	166	147	211	55	85	90	8.86966	8.92667	9.24486	8.553	8.72828	8.70553	124.917	0.507822	0.136625	3.71691	0.000201673	0.0106788	Serine/threonine-protein phosphatase 7 long form homolog (AHRD V1 *--- PPP7L_ARATH); contains Interpro domain(s) IPR019557 Aminotransferase-like, plant mobile domain
Solyc10g051380.1.1	SL2.50ch10	52040564	52041328	+	393	605	577	454	372	261	368	9.73075	9.88996	9.8316	9.63431	9.36718	9.54093	431.109	0.402467	0.116389	3.45793	0.000544338	0.021743	Glycine-rich RNA-binding protein (AHRD V1 **** B2YKT9_TOBAC); contains Interpro domain(s) IPR015465 RNA recognition motif, glycine rich protein
Solyc10g054070.1.1	SL2.50ch10	54550728	54552242	+	564	104	50	42	20	11	29	8.65627	8.47325	8.47296	8.26258	8.14748	8.32535	39.5438	0.413438	0.124126	3.33078	0.000866024	0.0297575	Stylish 2b (AHRD V1 **-- D2KC74_BRARP); contains Interpro domain(s) IPR007818 Protein of unknown function DUF702
Solyc10g054840.1.1	SL2.50ch10	55996851	55998029	-	984	686	529	405	659	689	770	9.83832	9.81374	9.73389	10.1404	10.1853	10.1872	621.456	-0.500775	0.0973322	-5.14501	2.68e-07	4.85e-05	Aquaporin (AHRD V1 ***- C8CE50_FRAAN); contains Interpro domain(s) IPR000425 Major intrinsic protein
Solyc10g054870.1.1	SL2.50ch10	56032416	56038129	-	939	51	47	45	135	85	56	8.40793	8.45348	8.49568	8.95472	8.72828	8.52132	71.9766	-0.418046	0.132157	-3.16325	0.00156017	0.0443179	Triosephosphate isomerase (AHRD V1 ***- A9PH17_POPTR); contains Interpro domain(s) IPR000652 Triosephosphate isomerase
Solyc10g055630.1.1	SL2.50ch10	57108314	57109721	+	852	32581	28094	22694	26497	27784	30679	14.6201	14.7384	14.6817	14.8505	14.9203	14.906	27892.9	-0.203555	0.0618573	-3.29072	0.000999318	0.0328678	Aquaporin (AHRD V1 ***- Q8W506_TOBAC); contains Interpro domain(s) IPR012269 Aquaporin
Solyc10g055680.1.1	SL2.50ch10	57195284	57196357	-	1074	125	97	85	155	164	149	8.73488	8.72514	8.74357	9.03192	9.06581	8.94997	130.33	-0.491835	0.133195	-3.69259	0.000221981	0.011426	Ubiquinone/menaquinone biosynthesis methyltransferase ubiE (AHRD V1 *-*- UBIE_BRUME); contains Interpro domain(s) IPR013705 Sterol methyltransferase C-terminal
Solyc10g075110.1.1	SL2.50ch10	58832488	58833096	-	345	1289	549	781	388	341	340	10.4431	9.84605	10.3443	9.6685	9.56658	9.48059	588.21	0.739231	0.126555	5.8412	5.18e-09	1.65e-06	Non-specific lipid-transfer protein (AHRD V1 ***- A7UGG9_SOLTU); contains Interpro domain(s) IPR000528 Plant lipid transfer protein/Par allergen
Solyc10g076840.1.1	SL2.50ch10	59807263	59815447	-	1044	604	559	459	233	271	288	9.72937	9.86191	9.84116	9.28721	9.39404	9.35958	392.308	0.672397	0.111578	6.02623	1.68e-09	5.87e-07	1-aminocyclopropane-1-carboxylate oxidase 1 (AHRD V1 **-- ACCO1_MALDO); contains Interpro domain(s) IPR005123 Oxoglutarate and iron-dependent oxygenase
Solyc10g078590.1.1	SL2.50ch10	60365185	60366653	-	747	486	382	393	248	279	271	9.55373	9.54661	9.70876	9.33007	9.41509	9.31708	338.043	0.365662	0.116199	3.14687	0.00165026	0.0462409	Unknown Protein (AHRD V1)
Solyc10g078700.1.1	SL2.50ch10	60429506	60434196	-	1119	11781	9828	6589	5617	5114	5176	13.1966	13.2659	12.9556	12.6904	12.5666	12.437	7124.19	0.546587	0.0853303	6.40554	1.5e-10	7.2e-08	Squamosa promoter-binding protein (AHRD V1 ***- B8Y9B1_PONTR); contains Interpro domain(s) IPR004333 Transcription factor, SBP-box
Solyc10g079090.1.1	SL2.50ch10	60711275	60714759	+	873	3062	3314	3001	1717	2086	2541	11.4284	11.8167	11.9117	11.1758	11.4125	11.5209	2599.54	0.337694	0.105756	3.19316	0.00140726	0.0412216	Chaperone protein dnaJ 6 (AHRD V1 ***- B6TT74_MAIZE); contains Interpro domain(s) IPR003095 Heat shock protein DnaJ
Solyc10g079510.1.1	SL2.50ch10	61039511	61053494	-	3732	1123	1135	1021	637	604	801	10.3019	10.5531	10.6258	10.1079	10.0592	10.2259	875.751	0.428078	0.10529	4.06568	4.79e-05	0.00363607	Helicase-like protein (AHRD V1 *-*- Q383Z6_9TRYP); contains Interpro domain(s) IPR013020 DNA helicase (DNA repair), Rad3 type
Solyc10g079610.1.1	SL2.50ch10	61118178	61121074	+	1119	2167	1710	1369	1856	1863	1979	11.0158	11.0097	10.9533	11.2687	11.2753	11.2169	1813.05	-0.292059	0.0754011	-3.8734	0.000107327	0.00657688	Strictosidine synthase family protein (AHRD V1 ***- D7LVM7_ARALY); contains Interpro domain(s) IPR004141 Strictosidine synthase
Solyc10g079750.1.1	SL2.50ch10	61244017	61245950	-	1467	655	561	414	634	749	789	9.79822	9.86506	9.75241	10.1034	10.2676	10.2111	633.892	-0.511327	0.100492	-5.08825	3.61e-07	6.27e-05	NPR1-like protein (Fragment) (AHRD V1 ***- Q2QBV6_PYRCO); contains Interpro domain(s) IPR013069 BTB/POZ
Solyc10g080040.1.1	SL2.50ch10	61446221	61450690	-	1782	1780	1414	1038	1611	1654	1777	10.7917	10.7933	10.6437	11.1005	11.1336	11.0895	1537.73	-0.411259	0.0821383	-5.00691	5.53e-07	8.85e-05	Ribonuclease 3 (AHRD V1 *-*- C3BNS5_9BACI); contains Interpro domain(s) IPR000999 Ribonuclease III
Solyc10g080410.1.1	SL2.50ch10	61684147	61690468	-	1380	22	19	14	92	65	57	8.20553	8.22244	8.19651	8.76314	8.61654	8.52748	46.5896	-0.691453	0.129647	-5.33336	9.64e-08	2.07e-05	BZIP transcription factor (AHRD V1 ***- Q93XM5_ARATH); contains Interpro domain(s) IPR011616 bZIP transcription factor, bZIP-1
Solyc10g080870.2.1	SL2.50ch10	62057086	62060052	+	1873	665	566	497	706	687	640	9.81129	9.87289	9.91158	10.2074	10.1824	10.0113	629.022	-0.35218	0.102572	-3.4335	0.000595849	0.0231295	Cytochrome P450
Solyc10g081260.1.1	SL2.50ch10	62388427	62391216	+	1458	5425	4067	3217	4293	4458	4704	12.1539	12.0803	12.0012	12.3314	12.3837	12.3103	4321.33	-0.267178	0.0704323	-3.79341	0.000148595	0.00843033	Multidrug resistance protein mdtK (AHRD V1 ***- MDTK_ERWAM); contains Interpro domain(s) IPR002528 Multi antimicrobial extrusion protein MatE
Solyc10g081320.1.1	SL2.50ch10	62422767	62424965	+	960	506	271	293	161	177	241	9.58533	9.29649	9.4766	9.05395	9.1115	9.23791	264.349	0.460874	0.127859	3.60455	0.000312692	0.0144156	MYB transcription factor (AHRD V1 *--* Q9C5P9_ARATH); contains Interpro domain(s) IPR015495 Myb transcription factor
Solyc10g081560.1.1	SL2.50ch10	62603053	62605782	-	795	86	31	47	111	79	95	8.58172	8.33472	8.51039	8.8529	8.69642	8.72919	75.1503	-0.41931	0.134684	-3.11327	0.00185024	0.0496224	Tropinone reductase I (AHRD V1 **-- Q9AR59_SOLTU); contains Interpro domain(s) IPR002347 Glucose/ribitol dehydrogenase
Solyc10g082030.1.1	SL2.50ch10	62934427	62938400	-	804	10149	7279	5763	8450	8131	8169	12.9923	12.8551	12.7737	13.2472	13.1966	13.0532	7917.86	-0.280871	0.0764901	-3.67199	0.000240669	0.0120633	Peroxiredoxin (AHRD V1 **-- Q9FE12_PHAVU); contains Interpro domain(s) IPR000866 Alkyl hydroperoxide reductase/ Thiol specific antioxidant/ Mal allergen
Solyc10g083300.1.1	SL2.50ch10	63123100	63127293	-	1770	58	39	32	73	61	90	8.4468	8.39729	8.39032	8.66249	8.59204	8.70553	58.9626	-0.420447	0.13513	-3.11143	0.00186186	0.0496532	Beta-fructofuranosidase insoluble isoenzyme 2 (AHRD V1 **-- B6U1H5_MAIZE); contains Interpro domain(s) IPR001362 Glycoside hydrolase, family 32
Solyc10g084050.1.1	SL2.50ch10	63724433	63729309	+	2427	10806	9991	7898	9633	9792	10885	13.078	13.2886	13.2037	13.4281	13.4532	13.4486	9805.95	-0.244077	0.0693163	-3.52121	0.000429584	0.0182152	26S protease regulatory subunit 6B homolog (AHRD V1 *--- PRS6B_ARATH); contains Interpro domain(s) IPR005938 ATPase, AAA-type, CDC48
Solyc10g084320.1.1	SL2.50ch10	63916061	63918376	+	2316	8646	5507	4392	2739	2714	4036	12.7744	12.4796	12.4094	11.7493	11.7399	12.1094	4467.57	0.63626	0.0996058	6.38778	1.68e-10	7.84e-08	Subtilisin-like protease (AHRD V1 **-- O82777_SOLLC); contains Interpro domain(s) IPR015500 Peptidase S8, subtilisin-related
Solyc10g084370.1.1	SL2.50ch10	63940049	63944248	-	891	1229	785	703	1563	1103	1136	10.3937	10.1768	10.2387	11.0651	10.6725	10.5862	1089	-0.550731	0.112609	-4.89067	1e-06	0.000142596	MYB transcription factor (Fragment) (AHRD V1 **-- A1DR87_CATRO); contains Interpro domain(s) IPR006447 Myb-like DNA-binding region, SHAQKYF class
Solyc10g084380.1.1	SL2.50ch10	63951928	63954533	+	1269	2108	1545	1402	837	885	952	10.9839	10.8932	10.9807	10.3782	10.4376	10.4001	1250.98	0.649727	0.0826964	7.85677	3.94e-15	4.28e-12	WRKY transcription factor 42 (Fragment) (AHRD V1 **-- B2KJ82_HORVD); contains Interpro domain(s) IPR003657 DNA-binding WRKY
Solyc10g084390.1.1	SL2.50ch10	63955447	63956650	+	837	13	5	9	223	175	193	8.11528	8.02388	8.12094	9.25769	9.1046	9.09779	108.759	-1.893	0.136675	-13.8504	1.27e-43	8.71e-40	Receptor protein kinase-like protein (AHRD V1 ***- Q9LJU5_ARATH); contains Interpro domain(s) IPR002290 Serine/threonine protein kinase
Solyc10g084560.1.1	SL2.50ch10	64031977	64033770	-	1794	233	162	118	85	59	106	9.05428	8.97931	8.90236	8.72751	8.57947	8.77895	121.496	0.454396	0.135973	3.34182	0.000832318	0.0289364	Subtilisin-like protease (AHRD V1 **-- O82777_SOLLC); contains Interpro domain(s) IPR015500 Peptidase S8, subtilisin-related
Solyc10g085700.1.1	SL2.50ch10	64794786	64798056	+	960	94	86	72	50	22	22	8.6158	8.67347	8.67171	8.51928	8.28471	8.25989	56.0678	0.415768	0.13012	3.19526	0.00139703	0.0410386	Serine/threonine-protein phosphatase 7 long form homolog (AHRD V1 **-- PPP7L_ARATH); contains Interpro domain(s) IPR019557 Aminotransferase-like, plant mobile domain
Solyc10g085830.1.1	SL2.50ch10	64899145	64901524	+	1086	1114	840	597	1452	1072	1020	10.2938	10.2433	10.0805	10.9796	10.6415	10.4719	1018.05	-0.54093	0.11375	-4.75542	1.98e-06	0.000258835	O-methyltransferase 1 (AHRD V1 ***- D7MTQ7_ARALY); contains Interpro domain(s) IPR016461 O-methyltransferase, COMT, eukaryota
Solyc10g085950.1.1	SL2.50ch10	64960607	64964048	+	795	639	499	431	236	366	331	9.77702	9.76367	9.78667	9.29591	9.62263	9.46052	406.885	0.416174	0.118643	3.50779	0.000451846	0.0188066	Predicted inner membrane protein (AHRD V1 ***- B7UKH4_ECO27); contains Interpro domain(s) IPR005226 Conserved hypothetical protein CHP00245
Solyc10g086150.1.1	SL2.50ch10	65078648	65080271	-	876	10759	8631	6700	9010	9767	10325	13.0721	13.0875	12.9784	13.3357	13.4497	13.3755	9145.18	-0.334994	0.0660935	-5.06849	4.01e-07	6.9e-05	Single-stranded DNA binding protein (AHRD V1 **-* Q8W214_SOLTU); contains Interpro domain(s) IPR000504 RNA recognition motif, RNP-1
Solyc10g086240.1.1	SL2.50ch10	65124676	65126490	-	1497	666	536	563	334	306	331	9.81259	9.82514	10.0255	9.54906	9.48346	9.46052	448.18	0.540309	0.111685	4.83778	1.31e-06	0.000180759	Glucosyltransferase (AHRD V1 ***- A7M6J0_DIACA); contains Interpro domain(s) IPR002213 UDP-glucuronosyl/UDP-glucosyltransferase
Solyc11g005690.1.1	SL2.50ch11	510171	525342	+	4029	1277	1329	1183	730	784	1035	10.4333	10.7244	10.7878	10.2404	10.3135	10.4872	1045.39	0.336845	0.107188	3.14255	0.0016748	0.0465815	Tetratricopeptide repeat family (AHRD V1 *--- B4VR69_9CYAN); contains Interpro domain(s) IPR011990 Tetratricopeptide-like helical
Solyc11g005820.1.1	SL2.50ch11	662989	663561	-	573	1717	1315	1128	822	842	1040	10.7516	10.7127	10.7349	10.3597	10.3861	10.4923	1116.68	0.381954	0.085914	4.44577	8.76e-06	0.000877948	Pectinesterase inhibitor (AHRD V1 **** A2Q674_MEDTR); contains Interpro domain(s) IPR006501 Pectinesterase inhibitor
Solyc11g005920.1.1	SL2.50ch11	743287	748004	+	2064	2265	2080	1554	2036	2112	2292	11.0673	11.2405	11.1005	11.3807	11.4276	11.3941	2049.59	-0.286763	0.0790929	-3.62565	0.000288237	0.0136523	NAC domain protein IPR003441 (AHRD V1 *-*- B9HEK0_POPTR); contains Interpro domain(s) IPR003441 No apical meristem (NAM) protein
Solyc11g006230.1.1	SL2.50ch11	981174	984561	-	669	4044	3178	2904	2094	2024	2354	11.7754	11.7635	11.8696	11.415	11.3756	11.4268	2710.58	0.424723	0.0720415	5.89554	3.73e-09	1.21e-06	Calcium-responsive transactivator (AHRD V1 *--- CREST_XENLA); contains Interpro domain(s) IPR007726 SSXT
Solyc11g006490.1.1	SL2.50ch11	1168446	1172236	+	924	727	626	696	363	406	528	9.88948	9.96339	10.2288	9.61466	9.70732	9.83818	551.5	0.382847	0.116893	3.27519	0.00105591	0.0338136	BZIP transcription factor family protein (AHRD V1 *-*- D7LW03_ARALY)
Solyc11g006670.1.1	SL2.50ch11	1276863	1277597	-	735	20	14	10	35	46	30	8.1874	8.16486	8.13749	8.40576	8.49157	8.334	26.4287	-0.368076	0.11793	-3.12115	0.00180146	0.0488856	Plant-specific domain TIGR01568 family protein (AHRD V1 **-- B6U9N9_MAIZE); contains Interpro domain(s) IPR006458 Protein of unknown function DUF623, plant
Solyc11g009020.1.1	SL2.50ch11	3160364	3163079	-	909	764	592	452	721	707	737	9.93398	9.91289	9.82775	10.2281	10.2105	10.1447	659.512	-0.396532	0.0966976	-4.10075	4.12e-05	0.00319715	HAD-superfamily hydrolase subfamily IA variant 3 containing protein expressed (AHRD V1 **** Q10I42_ORYSJ); contains Interpro domain(s) IPR005834 Haloacid dehalogenase-like hydrolase
Solyc11g010120.1.1	SL2.50ch11	3243625	3246066	+	1014	595	422	349	606	547	530	9.71681	9.6252	9.61201	10.0606	9.96729	9.84148	507.077	-0.411761	0.108285	-3.80255	0.000143212	0.00816982	Peroxidase 17 (AHRD V1 ***- D7LE03_ARALY); contains Interpro domain(s) IPR002016 Haem peroxidase, plant/fungal/bacterial
Solyc11g011170.1.1	SL2.50ch11	4238113	4242599	-	1287	2467	1953	1535	2596	2135	2289	11.1679	11.1655	11.0861	11.6816	11.4409	11.3925	2157.49	-0.389863	0.0875745	-4.45179	8.52e-06	0.000866309	ATA15 protein (AHRD V1 **-- Q5K6K5_ARATH)
Solyc11g011570.1.1	SL2.50ch11	4638052	4639160	-	930	113	95	96	156	202	243	8.69093	8.71599	8.7998	9.03563	9.19408	9.24337	153.178	-0.699221	0.133349	-5.24356	1.58e-07	3.13e-05	RING finger protein 44 (AHRD V1 *--- RNF44_DANRE); contains Interpro domain(s) IPR011016 Zinc finger, RING-CH-type
Solyc11g012240.1.1	SL2.50ch11	5126823	5127884	-	1062	260	122	109	263	219	217	9.11988	8.8317	8.86182	9.37137	9.2468	9.17016	196.973	-0.450222	0.134019	-3.3594	0.000781122	0.0280538	Wax synthase isoform 3 (AHRD V1 **-- Q84XY7_VITVI)
Solyc11g012670.1.1	SL2.50ch11	5440678	5442747	-	2070	2054	1693	1229	1970	1909	2124	10.954	10.9982	10.8306	11.3407	11.3047	11.3018	1822.61	-0.428079	0.0797503	-5.36774	7.97e-08	1.81e-05	Pentatricopeptide repeat-containing protein (AHRD V1 ***- D7MRC5_ARALY); contains Interpro domain(s) IPR002625 Smr protein/MutS2 C-terminal
Solyc11g017200.1.1	SL2.50ch11	8016371	8020103	-	960	1761	1371	1024	1550	1522	1526	10.7797	10.7589	10.629	11.0553	11.0361	10.9133	1449.2	-0.314552	0.0859033	-3.66169	0.000250552	0.0123488	TPR repeat (AHRD V1 *--- Q31NR5_SYNE7); contains Interpro domain(s) IPR011990 Tetratricopeptide-like helical
Solyc11g019910.1.1	SL2.50ch11	9754107	9754697	-	591	4273	2858	2514	1734	1874	2350	11.8455	11.6298	11.6866	11.1875	11.2824	11.4247	2520.5	0.437257	0.0865533	5.05188	4.37e-07	7.35e-05	Pectinesterase (AHRD V1 ***- B9T3X5_RICCO); contains Interpro domain(s) IPR006501 Pectinesterase inhibitor
Solyc11g020920.1.1	SL2.50ch11	12932416	12933557	+	183	1059	1140	1257	334	518	659	10.2433	10.5578	10.856	9.54906	9.91795	10.0385	818.671	0.433591	0.134463	3.22461	0.00126144	0.0383489	Unknown Protein (AHRD V1)
Solyc11g021360.1.1	SL2.50ch11	13597314	13599221	-	249	1851	1348	1112	902	939	1098	10.8356	10.7401	10.7191	10.4556	10.4997	10.5498	1177.81	0.313058	0.0853865	3.66636	0.000246025	0.0122125	Unknown Protein (AHRD V1)
Solyc11g040120.1.1	SL2.50ch11	39825720	39830749	-	2583	11614	11068	10889	6406	7317	9411	13.177	13.4301	13.6484	12.8682	13.0519	13.2475	9360.88	0.326482	0.0976094	3.34478	0.000823485	0.0288234	DNA replication licensing factor (AHRD V1 ***- Q8JGR5_DANRE); contains Interpro domain(s) IPR008045 MCM protein 2
Solyc11g062440.1.1	SL2.50ch11	49501815	49507910	-	1722	7482	5878	5096	3980	4409	5175	12.5797	12.5667	12.6079	12.2317	12.369	12.4367	5238.05	0.236704	0.0720252	3.2864	0.00101478	0.0331061	Laccase (AHRD V1 ***- Q9AUI0_PINTA); contains Interpro domain(s) IPR017760 L-ascorbate oxidase, plants
Solyc11g065220.1.1	SL2.50ch11	50583453	50587642	+	1536	1348	1353	1137	651	876	886	10.4899	10.7442	10.7437	10.1287	10.427	10.3267	1027.39	0.408687	0.105451	3.87559	0.000106365	0.00653732	Hexokinase 6 (AHRD V1 ***- Q6Q8A0_TOBAC); contains Interpro domain(s) IPR001312 Hexokinase
Solyc11g065310.1.1	SL2.50ch11	50702285	50702437	-	153	12	4	2	41	25	20	8.10348	8.00172	7.95873	8.45375	8.3155	8.23928	17.9086	-0.349915	0.100012	-3.49872	0.000467492	0.0191932	Unknown Protein (AHRD V1)
Solyc11g065760.1.1	SL2.50ch11	51360070	51363034	-	705	1345	1032	1000	750	739	887	10.4876	10.4527	10.6033	10.2672	10.2543	10.3279	942.988	0.283363	0.0905508	3.12933	0.00175206	0.0480681	Thymidine kinase (AHRD V1 ***- Q71F77_SOLLC); contains Interpro domain(s) IPR001267 Thymidine kinase
Solyc11g065930.1.1	SL2.50ch11	51514472	51526784	-	4074	9631	7026	5763	5482	4189	6055	12.9208	12.8071	12.7737	12.6576	12.3013	12.6468	6198.75	0.275399	0.0874001	3.15102	0.00162702	0.0459247	Xanthine dehydrogenase/oxidase (AHRD V1 ***- A9YL93_RABIT); contains Interpro domain(s) IPR016208 Aldehyde oxidase/xanthine dehydrogenase
Solyc11g066410.1.1	SL2.50ch11	52190265	52193260	-	579	3557	2972	2139	3054	3084	3073	11.6138	11.6789	11.4853	11.8879	11.9027	11.759	2959.15	-0.265199	0.0791143	-3.3521	0.000802006	0.0284574	50S ribosomal protein L9 (AHRD V1 ***- B4FU53_MAIZE); contains Interpro domain(s) IPR000244 Ribosomal protein L9
Solyc11g066580.1.1	SL2.50ch11	52337853	52340983	+	1536	187	128	217	246	267	364	8.93148	8.85542	9.26353	9.32445	9.38337	9.53249	239.031	-0.501942	0.134656	-3.72759	0.000193317	0.0103963	Cytochrome P450
Solyc11g066680.1.1	SL2.50ch11	52448033	52449427	+	1395	1557	1161	843	1259	1239	1403	10.6441	10.5773	10.4227	10.8172	10.8012	10.8182	1230.21	-0.300651	0.0889948	-3.3783	0.000729354	0.0268442	UDP-glucuronosyltransferase 1-6 (AHRD V1 *--- UD16_HUMAN); contains Interpro domain(s) IPR002213 UDP-glucuronosyl/UDP-glucosyltransferase
Solyc11g067170.1.1	SL2.50ch11	52913893	52919508	-	1467	257	180	130	280	240	243	9.11279	9.0389	8.95379	9.41643	9.30861	9.24337	221.062	-0.44345	0.126974	-3.49244	0.000478635	0.0195342	Fatty acyl coA reductase (AHRD V1 ***- Q8L4M0_WHEAT); contains Interpro domain(s) IPR013120 Male sterility, NAD-binding
Solyc11g069400.1.1	SL2.50ch11	53989310	53995502	-	1743	3457	2921	2670	2048	2036	2497	11.5782	11.6572	11.7626	11.3879	11.3828	11.4993	2568.22	0.256365	0.0788196	3.25256	0.00114371	0.0358323	Protein disulfide isomerase L-2 (AHRD V1 ***- B1Q2X5_SOYBN); contains Interpro domain(s) IPR005792 Protein disulphide isomerase
Solyc11g069890.1.1	SL2.50ch11	54501584	54506346	-	1743	1330	1343	1077	474	530	669	10.4758	10.736	10.684	9.83778	9.9386	10.0526	880.652	0.821336	0.103728	7.91819	2.41e-15	2.93e-12	BEL1-like homeodomain protein 8 (AHRD V1 *--- BLH8_ARATH); contains Interpro domain(s) IPR006563 POX
Solyc11g071240.1.1	SL2.50ch11	54774080	54775706	+	1005	2085	1507	1287	909	1037	1118	10.9712	10.865	10.8827	10.4637	10.6055	10.569	1288.51	0.418926	0.0855778	4.89526	9.82e-07	0.000142596	U-box domain-containing protein (AHRD V1 *-*- A8IXJ0_BRACM); contains Interpro domain(s) IPR011989 Armadillo-like helical
Solyc11g071290.1.1	SL2.50ch11	54819572	54826199	+	1131	1349	943	641	377	483	659	10.4907	10.3596	10.1485	9.6451	9.85578	10.0385	708.532	0.550883	0.118624	4.64395	3.42e-06	0.00040801	Alcohol dehydrogenase (AHRD V1 **** Q43169_SOLTU); contains Interpro domain(s) IPR002085 Alcohol dehydrogenase superfamily, zinc-containing
Solyc11g071480.1.1	SL2.50ch11	54932866	54934197	-	1332	756	647	647	327	417	489	9.92449	9.99363	10.1575	9.53268	9.72963	9.77197	538.242	0.441148	0.11341	3.88986	0.000100301	0.00629985	Hydroxycinnamoyl CoA shikimate/quinate hydroxycinnamoyltransferase-like protein (Fragment) (AHRD V1 **-- B9GF60_POPTR); contains Interpro domain(s) IPR003480 Transferase
Solyc11g071850.1.1	SL2.50ch11	55199925	55200995	+	1071	1499	1194	1071	764	715	890	10.603	10.6075	10.6778	10.2857	10.2216	10.3313	1000.44	0.426234	0.0876117	4.86504	1.14e-06	0.000160641	AT5G22070 protein (Fragment) (AHRD V1 ***- B9DHZ2_ARATH); contains Interpro domain(s) IPR004949 Protein of unknown function DUF266, plant
Solyc11g072500.1.1	SL2.50ch11	55697591	55699228	+	858	194	145	83	313	175	202	8.95121	8.91943	8.73293	9.49923	9.1046	9.12552	185.977	-0.515523	0.136031	-3.78976	0.000150794	0.00853166	Dof zinc finger protein 12 (AHRD V1 *-*- A5HWG1_HORVD); contains Interpro domain(s) IPR003851 Zinc finger, Dof-type
Solyc12g005020.1.1	SL2.50ch12	10618	11752	-	672	2385	2284	2001	1063	1363	1608	11.1279	11.3534	11.4035	10.6304	10.909	10.9733	1754.33	0.469181	0.10067	4.66059	3.15e-06	0.000380789	Ring H2 finger protein (AHRD V1 *-*- D9ZHD8_HYPPE); contains Interpro domain(s) IPR018957 Zinc finger, C3HC4 RING-type
Solyc12g005630.1.1	SL2.50ch12	334079	336443	-	696	4695	3481	3012	4443	3965	4016	11.9663	11.8795	11.9164	12.3769	12.229	12.1029	3920.61	-0.321164	0.0794074	-4.04451	5.24e-05	0.00386715	Cytochrome b6-f complex iron-sulfur subunit (AHRD V1 ***- A9PEX3_POPTR); contains Interpro domain(s) IPR005805 Rieske iron-sulphur protein, C-terminal
Solyc12g005660.1.1	SL2.50ch12	351057	351746	-	609	411	275	205	439	357	335	9.4272	9.30652	9.22587	9.77161	9.60275	9.46948	335.593	-0.40549	0.123869	-3.27355	0.00106207	0.0338469	CONSTANS-like zinc finger protein (AHRD V1 *-*- D0EP04_SOYBN); contains Interpro domain(s) IPR000315 Zinc finger, B-box
Solyc12g006360.1.1	SL2.50ch12	879277	882335	+	1512	213	142	190	33	49	72	9.00278	8.90845	9.17687	8.38882	8.51292	8.61384	112.498	0.792252	0.136633	5.79841	6.69e-09	2.09e-06	Multidrug resistance protein mdtK (AHRD V1 **-- MDTK_ENTS8); contains Interpro domain(s) IPR002528 Multi antimicrobial extrusion protein MatE
Solyc12g006570.1.1	SL2.50ch12	1067723	1072118	+	1665	98	38	36	144	105	74	8.63225	8.38986	8.4248	8.99022	8.82639	8.6246	83.0519	-0.445493	0.132934	-3.35124	0.000804514	0.0284975	Germacrene-D synthase (AHRD V1 ***- Q32W37_ACTDE); contains Interpro domain(s) IPR005630 Terpene synthase, metal-binding domain
Solyc12g007210.1.1	SL2.50ch12	1633954	1635822	-	636	354	197	143	326	322	306	9.32092	9.09208	9.00652	9.53032	9.52217	9.40291	272.317	-0.468495	0.128628	-3.64225	0.000270268	0.0129462	Ras-like GTP-binding protein RHO (AHRD V1 **-- RHO_APLCA); contains Interpro domain(s) IPR003578 Ras small GTPase, Rho type
Solyc12g008560.1.1	SL2.50ch12	1952805	1953047	-	243	5890	4046	3581	2991	2359	3000	12.2618	12.0735	12.1405	11.8613	11.5641	11.7285	3542.76	0.437466	0.0853501	5.12555	2.97e-07	5.28e-05	Unknown Protein (AHRD V1)
Solyc12g008800.1.1	SL2.50ch12	2142818	2144657	+	567	538	446	560	238	262	347	9.63424	9.67004	10.0205	9.30168	9.36989	9.49596	394.057	0.500835	0.125543	3.98936	6.63e-05	0.00459116	MYB transcription factor (AHRD V1 ***- Q9LVS0_ARATH); contains Interpro domain(s) IPR006447 Myb-like DNA-binding region, SHAQKYF class
Solyc12g008900.1.1	SL2.50ch12	2209297	2213073	-	1584	3624	3773	2633	3933	4182	3992	11.6372	11.9831	11.7449	12.2161	12.2991	12.0951	3702.28	-0.402273	0.0894127	-4.49906	6.83e-06	0.000719154	Cytokinin oxidase/dehydrogenase 2 (AHRD V1 ***- C0LPA7_SOLTU); contains Interpro domain(s) IPR015345 Cytokinin dehydrogenase 1, FAD and cytokinin binding
Solyc12g009200.1.1	SL2.50ch12	2485058	2487651	-	783	370	325	257	562	413	393	9.35176	9.4249	9.38059	9.9905	9.72156	9.59236	390.552	-0.520025	0.122554	-4.24325	2.2e-05	0.00184191	Chlorophyll a-b binding protein, chloroplastic (AHRD V1 ***- CB12_PETHY); contains Interpro domain(s) IPR001344 Chlorophyll A-B binding protein
Solyc12g009440.1.1	SL2.50ch12	2711259	2714105	+	399	3127	2523	1678	2827	2549	2606	11.4542	11.4751	11.1913	11.7894	11.6609	11.5522	2529.3	-0.2954	0.0911865	-3.23952	0.00119733	0.037015	Bundle-sheath defective protein 2 family (AHRD V1 ***- D7LRE2_ARALY); contains Interpro domain(s) IPR001305 Heat shock protein DnaJ, cysteine-rich region
Solyc12g009480.1.1	SL2.50ch12	2734835	2737711	-	879	727	656	736	424	442	496	9.88948	10.0064	10.2844	9.74216	9.7789	9.78411	576.377	0.371194	0.114896	3.23069	0.0012349	0.0377805	Xenotropic and polytropic retrovirus receptor (AHRD V1 **-- B2GU54_XENTR); contains Interpro domain(s) IPR004331 SPX, N-terminal
Solyc12g009520.1.1	SL2.50ch12	2776577	2779468	-	2850	193	127	119	39	53	90	8.94842	8.85151	8.90676	8.43819	8.54033	8.70553	98.8953	0.517027	0.136588	3.78529	0.000153529	0.00863903	LRR receptor-like serine/threonine-protein kinase, RLP
Solyc12g009650.1.1	SL2.50ch12	2922153	2923552	-	798	3552	3025	2556	6819	4772	4552	11.6121	11.7012	11.7075	12.9532	12.4742	12.267	4287.59	-0.598244	0.134497	-4.44802	8.67e-06	0.000873039	Proline rich protein (Fragment) (AHRD V1 *--- P93274_MALDO); contains Interpro domain(s) IPR013770 Plant lipid transfer protein and hydrophobic protein, helical
Solyc12g009820.1.1	SL2.50ch12	3016425	3020241	-	1368	529	458	437	667	602	578	9.62068	9.69186	9.79855	10.1521	10.056	9.91833	550.298	-0.445461	0.10938	-4.07259	4.65e-05	0.0035561	Processive diacylglycerol glucosyltransferase (AHRD V1 **-- C5NXP9_9BACL); contains Interpro domain(s) IPR009695 Monogalactosyldiacylglycerol synthase
Solyc12g011040.1.1	SL2.50ch12	3894074	3904280	-	2679	229	120	104	70	52	92	9.0442	8.82365	8.83848	8.64534	8.53359	8.71508	105.306	0.428468	0.136676	3.13493	0.00171897	0.0473312	Lipoxygenase (AHRD V1 ***- O24370_SOLTU); contains Interpro domain(s) IPR001246 Lipoxygenase, plant
Solyc12g011230.1.1	SL2.50ch12	4076461	4076691	+	231	176	97	98	52	54	69	8.89962	8.72514	8.80963	8.53297	8.54701	8.5974	87.0863	0.435966	0.136675	3.18979	0.00142374	0.0414229	Unknown Protein (AHRD V1)
Solyc12g013510.1.1	SL2.50ch12	4379771	4380190	+	420	983	990	653	1064	1223	1214	10.1703	10.4096	10.1664	10.6315	10.7867	10.658	1024.59	-0.511445	0.0993543	-5.14769	2.64e-07	4.82e-05	Histone H2B (AHRD V1 ***- Q2XPW1_SOLTU); contains Interpro domain(s) IPR000558 Histone H2B
Solyc12g013600.1.1	SL2.50ch12	4442152	4448539	+	4890	283	216	182	92	85	108	9.17265	9.14842	9.14979	8.76314	8.72828	8.78768	154.953	0.689137	0.130204	5.29274	1.21e-07	2.54e-05	TPR and ankyrin repeat-containing protein 1 (AHRD V1 *-*- TRNK1_HUMAN)
Solyc12g013710.1.1	SL2.50ch12	4544984	4547459	-	1194	3715	3990	2186	1846	1969	2380	11.6683	12.0554	11.5122	11.2622	11.3422	11.4402	2611.07	0.396678	0.103925	3.81696	0.000135106	0.00783729	Protochlorophyllide reductase (AHRD V1 ***- Q8LAV9_ARATH); contains Interpro domain(s) IPR005979 Light-dependent protochlorophyllide reductase
Solyc12g014440.1.1	SL2.50ch12	5414132	5417709	-	963	1349	1152	928	784	691	834	10.4907	10.569	10.5234	10.3117	10.1881	10.266	937.686	0.334711	0.0892822	3.74891	0.000177607	0.00970305	BNR/Asp-box repeat protein (AHRD V1 ***- D4WAX9_BACOV); contains Interpro domain(s) IPR011040 Neuraminidase
Solyc12g017460.1.1	SL2.50ch12	6720509	6721618	-	1110	11737	8250	6617	3751	4753	6374	13.1914	13.0257	12.9614	12.154	12.4688	12.716	6661.5	0.538055	0.0995565	5.40451	6.5e-08	1.52e-05	GDSL esterase/lipase At1g28590 (AHRD V1 ***- GDL8_ARATH); contains Interpro domain(s) IPR001087 Lipase, GDSL
Solyc12g019320.1.1	SL2.50ch12	9971385	9976838	+	1509	6805	5373	4570	3458	3349	4432	12.453	12.4468	12.4622	12.0481	12.0089	12.2318	4560.1	0.356034	0.0749962	4.74736	2.06e-06	0.000265997	Multidrug resistance protein mdtK (AHRD V1 **-- MDTK_ENTS8); contains Interpro domain(s) IPR002528 Multi antimicrobial extrusion protein MatE
Solyc12g021160.1.1	SL2.50ch12	14397308	14397469	-	162	311	200	159	105	119	143	9.23355	9.10118	9.06777	8.82555	8.889	8.92795	165.944	0.418766	0.131205	3.19169	0.00141441	0.0412556	Unknown Protein (AHRD V1)
Solyc12g027630.1.1	SL2.50ch12	24808692	24808880	+	189	148	114	136	56	42	88	8.81307	8.79904	8.97849	8.55955	8.46194	8.69587	95.1192	0.442289	0.136475	3.24082	0.00119188	0.0369017	Unknown Protein (AHRD V1)
Solyc12g027730.1.1	SL2.50ch12	25916402	25918134	+	1560	108	74	35	208	283	275	8.67186	8.61283	8.41637	9.21186	9.42548	9.32722	167.247	-1.13503	0.135561	-8.37287	5.62e-17	8.29e-14	IFA binding protein (AHRD V1 *-*- A6MGY3_LILLO); contains Interpro domain(s) IPR007656 Protein of unknown function DUF593
Solyc12g049540.1.1	SL2.50ch12	36700179	36705361	+	2079	272	240	248	106	118	161	9.14774	9.21554	9.35529	8.83017	8.88467	8.99254	187.232	0.524245	0.131153	3.9972	6.41e-05	0.00448694	Polyphosphoinositide phosphatase (AHRD V1 ***- C0S4L1_PARBP); contains Interpro domain(s) IPR002013 Synaptojanin, N-terminal
Solyc12g049400.1.1	SL2.50ch12	36917616	36920912	-	603	1292	836	643	397	500	599	10.4455	10.2385	10.1515	9.68733	9.88635	9.95057	681.548	0.529038	0.112264	4.71244	2.45e-06	0.000312024	Protein TIFY 3B (AHRD V1 *--- TIF3B_ARATH); contains Interpro domain(s) IPR010399 Tify
Solyc12g044410.1.1	SL2.50ch12	38525660	38533079	-	2514	7735	5793	4802	4049	3968	5107	12.6243	12.5472	12.5283	12.2542	12.23	12.4192	5121.33	0.263517	0.0735397	3.58333	0.000339242	0.0153357	Class III homeodomain-leucine zipper (AHRD V1 ***- Q1WD30_GINBI); contains Interpro domain(s) IPR013978 MEKHLA
Solyc12g044190.1.1	SL2.50ch12	38889133	38892717	+	3018	332	334	316	57	46	45	9.27708	9.44497	9.53407	8.56603	8.49157	8.44925	181.486	1.50919	0.133341	11.3182	1.07e-29	3.14e-26	Nbs-lrr, resistance protein
Solyc12g041890.1.1	SL2.50ch12	42381061	42383501	+	1140	950	786	537	319	403	533	10.1372	10.178	9.98178	9.51368	9.70116	9.84642	567.291	0.506859	0.115353	4.39399	1.11e-05	0.00106401	Non-structural maintenance of chromosome element 4 (AHRD V1 *--- B6K0D9_SCHJY); contains Interpro domain(s) IPR014854 Nse4
Solyc12g040790.1.1	SL2.50ch12	42654871	42658545	+	1503	10000	6884	6051	4618	4315	5037	12.9721	12.7795	12.8397	12.4282	12.3405	12.4008	5975.1	0.47327	0.0716863	6.60196	4.06e-11	2e-08	Menaquinone biosynthesis methyltransferase ubiE (AHRD V1 *-*- UBIE_LISMH); contains Interpro domain(s) IPR013216 Methyltransferase type 11
Solyc12g040640.1.1	SL2.50ch12	43185192	43190400	+	1515	139	105	69	158	137	156	8.78334	8.76073	8.65414	9.043	8.96367	8.97503	127.091	-0.439911	0.134211	-3.27776	0.00104635	0.0337626	Beta-glucosidase (AHRD V1 ***- D7L7Z3_ARALY); contains Interpro domain(s) IPR001360 Glycoside hydrolase, family 1
Solyc12g039080.1.1	SL2.50ch12	45654720	45655912	+	891	206	156	175	78	62	54	8.9841	8.9586	9.12551	8.69024	8.59824	8.50881	118.659	0.688348	0.136188	5.0544	4.32e-07	7.31e-05	Receptor-like kinase (AHRD V1 ***- A7VM37_MARPO)
Solyc12g038810.1.1	SL2.50ch12	46922588	46926851	-	537	36	31	19	6	5	7	8.31398	8.33472	8.2592	8.06024	8.039	8.06606	16.2688	0.324422	0.104245	3.1121	0.00185761	0.0496532	Protein kinase like protein (AHRD V1 *-*- Q9SZM7_ARATH)
Solyc12g055920.1.1	SL2.50ch12	61915436	61918489	+	681	152	88	73	153	172	181	8.82597	8.68312	8.67747	9.02447	9.09416	9.0596	136.394	-0.545284	0.133989	-4.06961	4.71e-05	0.00358852	Calcineurin B-like protein 04 (AHRD V1 **-- A5C1G1_VITVI); contains Interpro domain(s) IPR015757 Calcineurin B protein
Solyc12g055970.1.1	SL2.50ch12	61952079	61954638	-	1389	311	231	231	394	325	284	9.23355	9.19086	9.3059	9.68109	9.5293	9.34972	298.372	-0.400252	0.125197	-3.19696	0.00138882	0.0409137	Endoglucanase 1 (AHRD V1 ***- B6U0J0_MAIZE); contains Interpro domain(s) IPR001701 Glycoside hydrolase, family 9
Solyc12g056460.1.1	SL2.50ch12	62405096	62413959	+	621	368	284	211	160	160	166	9.34795	9.32876	9.24486	9.05031	9.05132	9.00974	217.78	0.44332	0.123563	3.58779	0.000333491	0.0151694	MADS box transcription factor (AHRD V1 **** C3PTE7_POPTO); contains Interpro domain(s) IPR002100 Transcription factor, MADS-box
Solyc12g056920.1.1	SL2.50ch12	62980065	62984573	-	1992	705	582	651	320	468	427	9.86228	9.89765	10.1634	9.51608	9.82819	9.65899	520.059	0.374944	0.120027	3.12383	0.00178512	0.0485725	Sulfate transporter (AHRD V1 ***- A7YGI3_POPCN); contains Interpro domain(s) IPR001902 Sulphate anion transporter
Solyc12g088190.1.1	SL2.50ch12	63632109	63638837	+	1467	12	18	7	74	33	55	8.10348	8.21161	8.08477	8.66812	8.38932	8.5151	34.3481	-0.537272	0.119234	-4.50604	6.6e-06	0.000701876	Amino acid permease 6 (AHRD V1 **** Q7Y076_BRANA); contains Interpro domain(s) IPR013057 Amino acid transporter, transmembrane
Solyc12g094440.1.1	SL2.50ch12	64648620	64653969	-	858	1127	1070	869	333	542	656	10.3055	10.4906	10.4543	9.54674	9.95892	10.0342	746.225	0.611182	0.1207	5.06363	4.11e-07	7.02e-05	High mobility group family (Fragment) (AHRD V1 **-- B9GFX2_POPTR); contains Interpro domain(s) IPR001606 AT-rich interaction region
Solyc12g094620.1.1	SL2.50ch12	64801796	64803844	+	1479	14779	11047	8692	7792	7800	8374	13.5099	13.4275	13.3358	13.1357	13.1395	13.0871	9512.91	0.299041	0.0672293	4.44807	8.66e-06	0.000873039	Catalase (AHRD V1 ***- Q2PYW5_SOLTU); contains Interpro domain(s) IPR018028 Catalase related subgroup
Solyc12g095750.1.1	SL2.50ch12	64885336	64889121	+	1260	307	250	203	423	392	320	9.22505	9.24231	9.21946	9.74017	9.67833	9.43552	319.09	-0.565205	0.122311	-4.62104	3.82e-06	0.000442979	Auxin efflux carrier family protein (AHRD V1 **** D7KJ74_ARALY); contains Interpro domain(s) IPR004776 Auxin efflux carrier
Solyc12g096190.1.1	SL2.50ch12	65212570	65215409	+	1479	1492	1179	1132	816	826	987	10.598	10.5939	10.7388	10.3523	10.3665	10.4375	1054.54	0.309284	0.0891417	3.46958	0.000521282	0.0209029	Tryptophan synthase beta chain (AHRD V1 ***- Q9FFW8_ARATH); contains Interpro domain(s) IPR006316 Tryptophan synthase, beta chain-like
Solyc12g096550.1.1	SL2.50ch12	65418955	65421776	-	1641	2361	1900	1427	2180	1890	2095	11.116	11.133	11.0011	11.4644	11.2927	11.2852	1962.21	-0.286676	0.0832814	-3.44226	0.000576871	0.0226052	Pheophorbide a oxygenase family (AHRD V1 **-- B4VSS3_9CYAN); contains Interpro domain(s) IPR013626 Pheophorbide a oxygenase
Solyc12g096780.1.1	SL2.50ch12	65557520	65560391	+	1068	10438	6429	5236	4275	4286	5930	13.0306	12.6871	12.6443	12.3259	12.3316	12.6188	5882.02	0.337208	0.0957245	3.52269	0.000427188	0.018152	Mitochondrial trans-2-enoyl-CoA reductase (AHRD V1 **-- A2A846_MOUSE); contains Interpro domain(s) IPR002085 Alcohol dehydrogenase superfamily, zinc-containing
Solyc12g096790.1.1	SL2.50ch12	65567197	65568543	-	1347	2103	1472	1334	818	947	1212	10.9811	10.8384	10.9236	10.3548	10.5086	10.6562	1276.42	0.452211	0.0961002	4.70562	2.53e-06	0.0003187	Hydroxycinnamoyl CoA quinate transferase (AHRD V1 *--- Q70G32_SOLLC); contains Interpro domain(s) IPR003480 Transferase
Solyc12g098960.1.1	SL2.50ch12	66304900	66307476	+	1191	417	321	263	433	380	407	9.43783	9.41586	9.39715	9.75991	9.65294	9.62023	369.644	-0.384353	0.111252	-3.45481	0.000550681	0.0219539	Receptor-like protein kinase (AHRD V1 ***- Q9LYS5_ARATH); contains Interpro domain(s) IPR002290 Serine/threonine protein kinase
Solyc12g100160.1.1	SL2.50ch12	66989723	66993892	+	774	6489	4898	3705	5421	5450	5442	12.3898	12.324	12.185	12.6426	12.6521	12.5038	5190.63	-0.295949	0.076036	-3.89223	9.93e-05	0.00629985	50S ribosomal protein L6 (AHRD V1 ***- B6SL57_MAIZE); contains Interpro domain(s) IPR019906 Ribosomal protein L6, subgroup
Solyc12g100190.1.1	SL2.50ch12	67006384	67012886	+	4287	55	56	25	112	76	66	8.43046	8.51099	8.32409	8.85738	8.67999	8.58057	65.9087	-0.426343	0.132963	-3.20648	0.00134368	0.0401541	ATP-binding cassette transporter (AHRD V1 ***- D8RL93_SELML); contains Interpro domain(s) IPR013525 ABC-2 type transporter
