# Supplementary material for: ENO regulates tomato fruit size through the floral meristem development network
Source: Proc Natl Acad Sci U S A. 2020 Mar 16;117(14):8187–95. doi: 10.1073/pnas.1913688117 (PMC7148573; doi:10.1073/pnas.1913688117)
Supplement: Supplementary File [file pnas.1913688117.sd02.xlsx]

## Sheet: up-regulated
Dataset S2.1. Functional GO enrichment analysis for the corresponding Arabidopsis homologues of up-regulated differentially expressed genes for eno reproductive meristems compared to wild-type ones.
GOID	GOTerm	Term p-value	Term p-value Corrected with Benjamini-Hochberg	Group p-value	Group p-value Corrected with Benjamini-Hochberg	GOGroups	% Associated Genes	Nr. Genes	Associated Genes Found
GO:0010876	lipid localization	0.000203829	0.000844436	0.000203829	0.000465895	Group00	5	9	[ABCA3, ABCA4, ABCA5, ABCA7, LP1, LTP, LTP2, LTP5, PLA2-ALPHA]
GO:0080027	response to herbivore	0.000998506	0.00222744	0.000998506	0.00177512	Group01	16.6667	3	[LOX2, TPS03, TPS10]
GO:0097164	ammonium ion metabolic process	0.042304	0.0438149	0.042304	0.042304	Group02	4.34783	3	[ARGAH1, PMEAMT, XPL1]
GO:2000028	regulation of photoperiodism, flowering	0.00828963	0.0106844	0.00828963	0.0120576	Group03	5.6338	4	[AT4G37900, FD, GI, STM]
GO:0044403	symbiotic process	0.0198954	0.0226262	0.0198954	0.0227376	Group04	4.34783	4	[DHAR1, MCM2, PCAP1, RTM1]
GO:0007062	sister chromatid cohesion	0.0100895	0.0124509	0.0100895	0.0124178	Group05	7.5	3	[AT1G79890, ATSPO11-1, SMC5]
GO:0044786	cell cycle DNA replication	0.00828963	0.0106844	0.00828963	0.0120576	Group06	5.6338	4	[AT5G40460, CDT1A, ICU2, MCM2]
GO:0046283	anthocyanin-containing compound metabolic process	0.0226029	0.0247353	0.0226029	0.0241098	Group07	5.55556	3	[CRT3, HB1, TT4]
GO:1990748	cellular detoxification	0.000475894	0.00125463	0.000475894	0.000951789	Group08	4.45545	9	[APX2, AT1G71695, AT4G13540, DHAR1, DHAR2, LOL1, PLAT1, PLAT2, PRXR1]
GO:0098869	cellular oxidant detoxification	0.000270633	0.00104645	0.000475894	0.000951789	Group08	4.81283	9	[APX2, AT1G71695, AT4G13540, DHAR1, DHAR2, LOL1, PLAT1, PLAT2, PRXR1]
GO:0070482	response to oxygen levels	2.86073e-11	8.29613e-10	2.86073e-11	4.57717e-10	Group09	7.02341	21	[ALAAT2, AT-HSFB2B, AT1G03220, AT1G07400, AT1G59860, AT1G74940, AT3G07350, AT4G10265, AT4G24110, AT5G37670, AT5G44730, AT5G66985, AlaAT1, EXL2, HB1, PAD4, SPX2, SRG3, SRO4, SRO5, WRKY70]
GO:0001666	response to hypoxia	1.71776e-11	9.96301e-10	2.86073e-11	4.57717e-10	Group09	7.2165	21	[ALAAT2, AT-HSFB2B, AT1G03220, AT1G07400, AT1G59860, AT1G74940, AT3G07350, AT4G10265, AT4G24110, AT5G37670, AT5G44730, AT5G66985, AlaAT1, EXL2, HB1, PAD4, SPX2, SRG3, SRO4, SRO5, WRKY70]
GO:0042180	cellular ketone metabolic process	0.00301519	0.0048578	0.00988129	0.0131751	Group10	4.14201	7	[ACR4, ELP, HB1, PAD4, TT4, WAT1, bHLH093]
GO:0062012	regulation of small molecule metabolic process	0.00348881	0.00532503	0.00988129	0.0131751	Group10	4.61538	6	[ACR4, ELP, HB1, PAD4, WAT1, bHLH093]
GO:0032350	regulation of hormone metabolic process	0.00912692	0.0115079	0.00988129	0.0131751	Group10	5.47945	4	[ELP, PAD4, WAT1, bHLH093]
GO:0044764	multi-organism cellular process	0.00573177	0.00810836	0.00151395	0.00242232	Group11	4.16667	6	[CHR1, CRT3, LOL1, PAD4, RPM1, STM]
GO:0012501	programmed cell death	0.00187204	0.00329025	0.00151395	0.00242232	Group11	4.0201	8	[BAG6, CRT3, LOL1, LTP2, PAD4, RPM1, STM, TSO2]
GO:0010942	positive regulation of cell death	0.00641844	0.00865742	0.00151395	0.00242232	Group11	8.82353	3	[BAG6, LOL1, PAD4]
GO:0009626	plant-type hypersensitive response	0.00798179	0.0105214	0.00151395	0.00242232	Group11	4.54545	5	[CRT3, LOL1, PAD4, RPM1, STM]
GO:0051093	negative regulation of developmental process	6.8695e-05	0.000569187	2.30944e-06	9.23778e-06	Group12	5.76923	9	[ARIA, AT4G13540, ATC, ETC2, ICU2, PCAP1, TCL2, WRKY54, WRKY70]
GO:0051241	negative regulation of multicellular organismal process	0.000176642	0.000788095	2.30944e-06	9.23778e-06	Group12	5.7554	8	[ARIA, AT4G13540, ATC, ETC2, ICU2, TCL2, WRKY54, WRKY70]
GO:0090332	stomatal closure	0.0215209	0.0240041	2.30944e-06	9.23778e-06	Group12	5.66038	3	[PCAP1, WRKY54, WRKY70]
GO:2000242	negative regulation of reproductive process	0.00173369	0.00314231	2.30944e-06	9.23778e-06	Group12	6.49351	5	[AT3G27120, AT4G13540, ATC, ICU2, MSH2]
GO:0051445	regulation of meiotic cell cycle	0.0013721	0.00265272	2.30944e-06	9.23778e-06	Group12	15	3	[ASY3, AT3G27120, MSH2]
GO:0010948	negative regulation of cell cycle process	0.00272385	0.00464657	2.30944e-06	9.23778e-06	Group12	7.69231	4	[AT3G27120, AT5G40460, MEI1, MSH2]
GO:0009910	negative regulation of flower development	0.0260238	0.0274432	2.30944e-06	9.23778e-06	Group12	5.26316	3	[AT4G13540, ATC, ICU2]
GO:0051093	negative regulation of developmental process	6.8695e-05	0.000569187	1.72026e-06	1.37621e-05	Group13	5.76923	9	[ARIA, AT4G13540, ATC, ETC2, ICU2, PCAP1, TCL2, WRKY54, WRKY70]
GO:0090332	stomatal closure	0.0215209	0.0240041	1.72026e-06	1.37621e-05	Group13	5.66038	3	[PCAP1, WRKY54, WRKY70]
GO:2001023	regulation of response to drug	3.54601e-07	6.85563e-06	1.72026e-06	1.37621e-05	Group13	23.0769	6	[DHAR1, DHAR2, GLYI4, PAD4, WRKY54, WRKY70]
GO:0009625	response to insect	0.00102108	0.00219343	1.72026e-06	1.37621e-05	Group13	10	4	[CPD, PAD4, TPS03, WRKY70]
GO:2001025	positive regulation of response to drug	5.22879e-07	7.58175e-06	1.72026e-06	1.37621e-05	Group13	57.1429	4	[DHAR1, DHAR2, PAD4, WRKY70]
GO:2001038	regulation of cellular response to drug	3.54601e-07	6.85563e-06	1.72026e-06	1.37621e-05	Group13	23.0769	6	[DHAR1, DHAR2, GLYI4, PAD4, WRKY54, WRKY70]
GO:2001040	positive regulation of cellular response to drug	5.22879e-07	7.58175e-06	1.72026e-06	1.37621e-05	Group13	57.1429	4	[DHAR1, DHAR2, PAD4, WRKY70]
GO:0009863	salicylic acid mediated signaling pathway	0.000113767	0.000599865	1.72026e-06	1.37621e-05	Group13	8.82353	6	[DHAR1, DHAR2, GLYI4, PAD4, WRKY54, WRKY70]
GO:0007389	pattern specification process	0.000325166	0.00104776	2.27437e-05	6.06498e-05	Group14	4.2735	10	[AIL6, AIL7, AN3, ATHB-15, ETC2, PHB, PHV, PIN1, TCL2, ZPR1]
GO:0048532	anatomical structure arrangement	2.26157e-05	0.000262342	2.27437e-05	6.06498e-05	Group14	7.69231	8	[ATHB-15, PHB, PHV, PIN1, STM, TSK, WUS, ZPR1]
GO:0003002	regionalization	9.10582e-05	0.000586819	2.27437e-05	6.06498e-05	Group14	5	10	[AIL6, AIL7, AN3, ATHB-15, ETC2, PHB, PHV, PIN1, TCL2, ZPR1]
GO:0009798	axis specification	0.0237141	0.0254707	2.27437e-05	6.06498e-05	Group14	5.45455	3	[PHB, PHV, ZPR1]
GO:0009799	specification of symmetry	4.69205e-05	0.000453565	2.27437e-05	6.06498e-05	Group14	42.8571	3	[ATHB-15, PHB, PHV]
GO:0009933	meristem structural organization	0.000496764	0.00120051	2.27437e-05	6.06498e-05	Group14	6.74157	6	[ATHB-15, PHB, PHV, STM, TSK, WUS]
GO:0010014	meristem initiation	0.00122888	0.00254554	2.27437e-05	6.06498e-05	Group14	9.52381	4	[ATHB-15, PHB, PHV, WUS]
GO:0010016	shoot system morphogenesis	9.59675e-05	0.000556612	2.27437e-05	6.06498e-05	Group14	4.54545	11	[ATHB-15, HB-2, ICU2, PHB, PHV, PIN1, SHA, SPL9, WUS, XPL1, ZPR1]
GO:0048481	plant ovule development	0.0454135	0.0462103	2.27437e-05	6.06498e-05	Group14	4.22535	3	[ATHB-15, PHB, PHV]
GO:0080060	integument development	0.000364765	0.00100745	2.27437e-05	6.06498e-05	Group14	23.0769	3	[ATHB-15, PHB, PHV]
GO:0098727	maintenance of cell number	0.000752566	0.00174595	2.43955e-06	7.80656e-06	Group15	7.8125	5	[AGL14, AIL6, AIL7, STM, WUS]
GO:0019827	stem cell population maintenance	0.000752566	0.00174595	2.43955e-06	7.80656e-06	Group15	7.8125	5	[AGL14, AIL6, AIL7, STM, WUS]
GO:0010073	meristem maintenance	0.000296905	0.00107628	2.43955e-06	7.80656e-06	Group15	5.33333	8	[AGL14, AIL6, AIL7, ATHB-15, MCM2, STM, WUS, emb2411]
GO:0035266	meristem growth	0.0119633	0.0141606	2.43955e-06	7.80656e-06	Group15	5.06329	4	[AGL14, AIL6, ATHB-15, MCM2]
GO:0048509	regulation of meristem development	0.000151973	0.000734538	2.43955e-06	7.80656e-06	Group15	5.88235	8	[AGL14, AGL19, AIL6, AT5G20740, ATHB-15, MCM2, STM, TSK]
GO:1905393	plant organ formation	0.000354499	0.00102805	2.43955e-06	7.80656e-06	Group15	5.19481	8	[ACR4, AIL6, AIL7, CPD, HB-2, PIN1, SPL9, WUS]
GO:0010074	maintenance of meristem identity	0.00134312	0.00268625	2.43955e-06	7.80656e-06	Group15	9.30233	4	[AGL14, AIL6, AIL7, WUS]
GO:0010075	regulation of meristem growth	0.00514524	0.0074606	2.43955e-06	7.80656e-06	Group15	6.45161	4	[AGL14, AIL6, ATHB-15, MCM2]
GO:0010311	lateral root formation	0.00608424	0.00840205	2.43955e-06	7.80656e-06	Group15	6.15385	4	[ACR4, AIL6, AIL7, HB-2]
GO:0048653	anther development	0.00413225	0.0061454	2.43955e-06	7.80656e-06	Group15	5.31915	5	[AT4G13540, CPD, SPL15, SPL9, WUS]
GO:0051321	meiotic cell cycle	0.00164817	0.00308366	1.94477e-06	1.03721e-05	Group16	4.10256	8	[ASY3, AT1G20750, AT3G27120, ATSPO11-1, EME1A, EME1B, MEI1, MSH2]
GO:2000242	negative regulation of reproductive process	0.00173369	0.00314231	1.94477e-06	1.03721e-05	Group16	6.49351	5	[AT3G27120, AT4G13540, ATC, ICU2, MSH2]
GO:0010564	regulation of cell cycle process	0.0121441	0.0140872	1.94477e-06	1.03721e-05	Group16	4.09836	5	[ASY3, AT3G27120, AT5G40460, MEI1, MSH2]
GO:0045786	negative regulation of cell cycle	0.000319464	0.00108994	1.94477e-06	1.03721e-05	Group16	7.31707	6	[AT3G27120, AT5G40460, ATIM, CDT1A, MEI1, MSH2]
GO:0051129	negative regulation of cellular component organization	6.88921e-05	0.000499468	1.94477e-06	1.03721e-05	Group16	7.77778	7	[AT3G27120, AT5G40460, CHR1, MCM2, MSH2, PCAP1, STM]
GO:0051445	regulation of meiotic cell cycle	0.0013721	0.00265272	1.94477e-06	1.03721e-05	Group16	15	3	[ASY3, AT3G27120, MSH2]
GO:0061982	meiosis I cell cycle process	0.000341169	0.00104146	1.94477e-06	1.03721e-05	Group16	7.22892	6	[ASY3, AT1G20750, AT3G27120, ATSPO11-1, MEI1, MSH2]
GO:0000075	cell cycle checkpoint	0.0115335	0.0139363	1.94477e-06	1.03721e-05	Group16	7.14286	3	[ATIM, CDT1A, MEI1]
GO:0010948	negative regulation of cell cycle process	0.00272385	0.00464657	1.94477e-06	1.03721e-05	Group16	7.69231	4	[AT3G27120, AT5G40460, MEI1, MSH2]
GO:0140013	meiotic nuclear division	0.00287358	0.00476194	1.94477e-06	1.03721e-05	Group16	4.8	6	[ASY3, AT1G20750, AT3G27120, ATSPO11-1, MEI1, MSH2]
GO:0031570	DNA integrity checkpoint	0.00332304	0.00520909	1.94477e-06	1.03721e-05	Group16	11.1111	3	[ATIM, CDT1A, MEI1]
GO:0007131	reciprocal meiotic recombination	0.000477577	0.00120432	1.94477e-06	1.03721e-05	Group16	8.62069	5	[AT1G20750, AT3G27120, ATSPO11-1, MEI1, MSH2]

## Sheet: down-regulated
Dataset S2.2. Functional GO enrichment analysis for the corresponding Arabidopsis homologues of down-regulated differentially expressed genes for eno reproductive meristems compared to wild-type ones.
GOID	GOTerm	Term p-value	Term p-value Corrected with Benjamini-Hochberg	Group p-value	Group p-value Corrected with Benjamini-Hochberg	GOGroups	% Associated Genes	Nr. Genes	Associated Genes Found
GO:0007623	circadian rhythm	4.76465e-05	0.000195124	4.76465e-05	0.000172718	Group00	6.50888	11	[APRR2, BBX19, CCR1, CCR2, CRB, ERD7, GS2, LCL1, RVE8, SHM1, TOC1]
GO:0009409	response to cold	5.35116e-07	4.18363e-06	5.35116e-07	3.87959e-06	Group01	4.9676	23	[2-Cys Prx B, ANT, AT2G37220, AT3G11630, AT3G55580, CCR1, CCR2, CP12-1, CP12-2, CP29, CRB, ELIP1, ERD7, FAD7, GAPA, HCEF1, Lhca5, PP2CA, PRK, RBCS1A, RBP31, SHM1, VOZ1]
GO:0042447	hormone catabolic process	0.00461535	0.00810041	0.00461535	0.00669225	Group02	13.0435	3	[AGL15, CKX3, CKX5]
GO:0043094	cellular metabolic compound salvage	0.00344739	0.00644512	0.00344739	0.0052618	Group03	6.12245	6	[GDCH, RBCS1A, RBCS1B, RBCS2B, RBCS3B, SHM1]
GO:0043933	protein-containing complex subunit organization	5.0655e-06	2.72271e-05	5.0655e-06	2.44833e-05	Group04	4.01855	26	[APG3, AT1G06760, AT1G22700, AT2G30620, AT3G46610, AT3G47650, AT5G51110, AtCDC48C, CDC48, ELF5A-1, HCF173, HCF244, JAC1, NFU3, PDE329, PRPL11, RBCS1A, RBCS3B, ROP1, RPL24, SIG2, SIGE, SWEET11, SWEET12, VAR1, ZKT]
GO:0048582	positive regulation of post-embryonic development	0.018855	0.0253364	0.018855	0.0218718	Group05	4.85437	5	[AGL6, CAL, ELIP1, ELIP2, VOZ1]
GO:0006413	translational initiation	0.0315694	0.0377079	0.0315694	0.0326969	Group06	4.23729	5	[AT3G46610, ELF5A-1, FUG1, HCF173, HCF244]
GO:0051606	detection of stimulus	0.0234392	0.0300861	0.0234392	0.0261437	Group07	4.58716	5	[KNAT3, SEP2, SPA3, SPA4, VOZ1]
GO:0009696	salicylic acid metabolic process	0.0441249	0.0499308	0.0441249	0.0441249	Group08	5.66038	3	[CAD1, NFXL1, PHB3]
GO:0051775	response to redox state	6.28616e-05	0.000235048	6.28616e-05	0.000182299	Group09	50	3	[AT5G58330, SIG2, SIGA]
GO:0006739	NADP metabolic process	0.0258795	0.0317949	0.0258795	0.0277965	Group10	6.97674	3	[AT2G45290, EMB3119, NUDX19]
GO:0080167	response to karrikin	0.00675337	0.011169	0.00675337	0.00932608	Group11	4.72973	7	[CHIL, ELIP1, FAD7, FAD8, FD1, PETC, STO]
GO:1901568	fatty acid derivative metabolic process	0.0441249	0.0499308	0.0441249	0.0441249	Group12	5.66038	3	[ABCF5, CER1, SHN1]
GO:1901615	organic hydroxy compound metabolic process	6.95493e-05	0.000249218	6.95493e-05	0.000183357	Group13	4.42708	17	[AT1G74470, AT5G51110, BR6OX1, BR6OX2, CAD1, LIL3:1, LIL3:2, NFXL1, PHB3, PSY, RSR4, SMT2, SMT3, SQE2, SQE3, TAT7, TIM]
GO:0006766	vitamin metabolic process	0.00193891	0.00387782	0.00193891	0.0031238	Group14	5.9322	7	[AT1G74470, AT3G53140, LIL3:1, LIL3:2, RSR4, SHM1, TAT7]
GO:0022411	cellular component disassembly	0.000186661	0.000553546	0.000186661	0.000386655	Group15	7.54717	8	[APG3, AtCDC48C, CDC48, ELF5A-1, JAC1, LOX1, ROP1, SCO1]
GO:0044550	secondary metabolite biosynthetic process	7.72914e-05	0.000255656	0.000433441	0.000837985	Group16	5.71429	12	[APRR2, AT2G22420, AT3G55580, CAD1, CCOAMT, CCR1, CCR2, CCoAOMT1, GT72B1, SPS1, TOC1, TSM1]
GO:0009698	phenylpropanoid metabolic process	3.6192e-05	0.000155626	0.000433441	0.000837985	Group16	6.70732	11	[APRR2, AT2G22420, AT3G55580, CAD1, CCOAMT, CCR1, CCR2, CCoAOMT1, GT72B1, TOC1, TSM1]
GO:0042440	pigment metabolic process	7.23004e-06	3.65755e-05	7.23004e-06	2.9953e-05	Group17	6.25	14	[AT1G74470, AT2G18620, AT5MAT, CCR2, ELIP1, ELIP2, GGPS1, HEME1, LIL3:1, LIL3:2, LYC, PR5, PSY, SIG2]
GO:0046148	pigment biosynthetic process	4.57689e-06	2.62408e-05	7.23004e-06	2.9953e-05	Group17	6.98925	13	[AT1G74470, AT2G18620, AT5MAT, CCR2, ELIP1, ELIP2, GGPS1, HEME1, LIL3:1, LIL3:2, LYC, PR5, PSY]
GO:0055114	oxidation-reduction process	1.10553e-15	3.16919e-14	1.10553e-15	1.60302e-14	Group18	4.08163	74	[2-Cys Prx B, ALDH10A8, ALDH10A9, ALDH11A3, APL1, APRR2, AT1G35190, AT1G57770, AT1G73650, AT1G74470, AT2G22420, AT2G45290, AT2G47120, AT3G11630, AT3G29260, AT3G46490, AT4G24050, AT5G02540, AT5G58330, AT5G58530, BR6OX1, BR6OX2, CAD1, CCR1, CCR2, CKX3, CKX5, CYP706A4, CYP706A5, CYP706A6, CYP76C1, CYP76C2, CYP76C3, CYP76C4, CYP76C5, CYP76C6, CYP76C7, EMB3119, FAD5, FAD6, FAD7, FAD8, FD1, FED A, FRO8…
GO:0016491	oxidoreductase activity	7.91566e-14	1.36149e-12	1.10553e-15	1.60302e-14	Group18	4.1317	64	[2-Cys Prx B, ALDH10A8, ALDH10A9, ALDH11A3, APRR2, AT1G57770, AT1G73650, AT1G74470, AT2G22420, AT2G47120, AT3G11630, AT3G46490, AT5G58330, AT5G58530, BR6OX1, BR6OX2, CAD1, CCR1, CCR2, CKX3, CKX5, CYP706A4, CYP706A5, CYP706A6, CYP76C1, CYP76C2, CYP76C3, CYP76C4, CYP76C5, CYP76C6, FAD5, FAD6, FAD7, FAD8, FD1, FED A, FRO8, GAPA, GAPA-2, GDCH, GER1, GLDP1, GLDP2, LOX1, LYC, PAO5, PETC, PGR5, PnsB3, R…
GO:0104004	cellular response to environmental stimulus	3.78216e-06	2.50204e-05	3.78216e-06	2.19365e-05	Group19	6.19835	15	[BBX18, CRB, ELIP1, ELIP2, JAC1, LrgB, PGR5, SEP1, SEP2, SIG2, SIGA, SIGE, SPA3, SPA4, VOZ1]
GO:0071214	cellular response to abiotic stimulus	3.78216e-06	2.50204e-05	3.78216e-06	2.19365e-05	Group19	6.19835	15	[BBX18, CRB, ELIP1, ELIP2, JAC1, LrgB, PGR5, SEP1, SEP2, SIG2, SIGA, SIGE, SPA3, SPA4, VOZ1]
GO:0035966	response to topologically incorrect protein	0.0313495	0.0379726	0.0178191	0.0215314	Group20	5	4	[AT4G18110, AT5G54990, AtCDC48C, CDC48]
GO:0007051	spindle organization	0.0143365	0.0205489	0.0178191	0.0215314	Group20	6.34921	4	[AUR1, AUR2, AtCDC48C, CDC48]
GO:0022603	regulation of anatomical structure morphogenesis	0.000186919	0.000535833	0.0001678	0.000374324	Group21	5.58376	11	[ARAC1, AT2G21480, AT4G39110, CPK24, GS2, RAC6, ROP1, ROP9, SHM1, TCP3, TCP4]
GO:0045595	regulation of cell differentiation	0.0379213	0.0434831	0.0001678	0.000374324	Group21	4.70588	4	[AG, AT2G21480, AT4G39110, CPK24]
GO:0080092	regulation of pollen tube growth	0.0258795	0.0317949	0.0001678	0.000374324	Group21	6.97674	3	[AT2G21480, AT4G39110, CPK24]
GO:0010073	meristem maintenance	0.00725032	0.0117647	0.00725032	0.00955724	Group22	4.66667	7	[ANT, AP1, AP2, AT3G24240, CAL, CRC, SHM1]
GO:0010022	meristem determinacy	0.00109679	0.00254929	0.00725032	0.00955724	Group22	12.9032	4	[AP1, CAL, CRC, SHM1]
GO:0010582	floral meristem determinacy	0.000472982	0.00123262	0.00725032	0.00955724	Group22	16	4	[AP1, CAL, CRC, SHM1]
GO:0001505	regulation of neurotransmitter levels	7.55951e-06	3.61177e-05	0.000121055	0.00029255	Group23	14.2857	7	[ALDH10A8, AT1G11860, AT1G32470, GDCH, GLDP1, GLDP2, SHM1]
GO:0044282	small molecule catabolic process	7.68574e-05	0.000264389	0.000121055	0.00029255	Group23	5.34979	13	[AGL15, AT1G11860, AT1G32470, CRB, CSP41A, GDCH, GLDP1, GLDP2, SHM1, TAT7, TIM, UGE1, UGE3]
GO:0005996	monosaccharide metabolic process	0.0036003	0.00658778	0.000121055	0.00029255	Group23	4.79042	8	[CRB, CSP41A, GAPA, GER1, HCEF1, TIM, UGE1, UGE3]
GO:0042133	neurotransmitter metabolic process	4.20234e-06	2.58144e-05	0.000121055	0.00029255	Group23	15.5556	7	[ALDH10A8, AT1G11860, AT1G32470, GDCH, GLDP1, GLDP2, SHM1]
GO:0006091	generation of precursor metabolites and energy	3.733e-08	4.01297e-07	6.66196e-20	1.93197e-18	Group24	5.21042	26	[APL1, AT1G22700, AT2G45290, AT3G46610, AT5G58530, DEG8, EMB3119, FAD5, FAD6, FD1, FED A, HCEF1, HCF173, HCF244, Lhca5, Lhca6, NFU3, PDE329, PETC, PGR5, PnsB3, SEP2, SIGE, TIM, VAR1, ZKT]
GO:0009314	response to radiation	5.17597e-15	1.11283e-13	6.66196e-20	1.93197e-18	Group24	5.40839	49	[ABCF5, AGL15, AT3G17800, AT3G46610, BBX18, BBX19, BBX28, CP12-1, CP12-2, DFL2, ELIP1, ELIP2, ERD7, FAD5, FAD6, FED A, GAPA, HLS1, JAC1, KNAT3, KNAT4, Lhca5, Lhca6, NFXL1, PETC, PGR5, PMI1, PR5, PUB13, RBCS1A, RBCS1B, RBCS2B, RBCS3B, RIC7, RSR4, RVE8, SEP1, SEP2, SHM1, SIG2, SIGA, SIGE, SPA3, SPA4, STH, STO, VAR1, VOZ1, ZKT]
GO:0015977	carbon fixation	6.12181e-18	2.63238e-16	6.66196e-20	1.93197e-18	Group24	52	13	[AT3G60750, CP12-1, CP12-2, EMB3119, GAPA, GAPA-2, HCEF1, PRK, RBCS1A, RBCS1B, RBCS2B, RBCS3B, TIM]
GO:0015979	photosynthesis	4.69864e-32	4.04083e-30	6.66196e-20	1.93197e-18	Group24	17.0732	42	[AT1G22700, AT1G74470, AT2G28605, AT3G46610, AT3G60750, CP12-1, CP12-2, DEG8, ELIP1, ELIP2, EMB3119, FAD5, FAD6, FED A, GAPA, GAPA-2, HCEF1, HCF173, HCF244, LIL3:1, LIL3:2, Lhca5, Lhca6, NFU3, PDE327, PDE329, PETC, PGR5, PRK, PnsB3, RBCS1A, RBCS1B, RBCS2B, RBCS3B, SEP1, SEP2, SIG2, SIGA, SIGE, TIM, VAR1, ZKT]
GO:0022900	electron transport chain	0.00175565	0.0035949	6.66196e-20	1.93197e-18	Group24	4.54545	10	[AT5G58530, FAD5, FAD6, FD1, FED A, HCEF1, PETC, PGR5, PnsB3, VAR1]
GO:0001763	morphogenesis of a branching structure	0.024335	0.0307766	0.000525983	0.000953344	Group25	7.14286	3	[CCR1, TCP3, TCP4]
GO:0048646	anatomical structure formation involved in morphogenesis	0.00141016	0.00310958	0.000525983	0.000953344	Group25	4.38247	11	[AFO, AP2, AP3, CCR1, EXPA8, LOX1, PI, SEP3, SPS1, TCP3, TCP4]
GO:0040034	regulation of development, heterochronic	0.00599179	0.0103059	0.000525983	0.000953344	Group25	8.16327	4	[CLPP4, PAO5, TCP3, TCP4]
GO:1905393	plant organ formation	0.000510467	0.00129118	0.000525983	0.000953344	Group25	5.84416	9	[AFO, AP2, AP3, CCR1, LOX1, PI, SEP3, TCP3, TCP4]
GO:0010223	secondary shoot formation	0.0200106	0.0264756	0.000525983	0.000953344	Group25	7.69231	3	[CCR1, TCP3, TCP4]
GO:0051093	negative regulation of developmental process	0.00890396	0.0141804	0.00742567	0.0093628	Group26	4.48718	7	[AG, AGL15, BBX18, BBX19, BBX28, CCR1, STH]
GO:0051241	negative regulation of multicellular organismal process	0.0178191	0.0243244	0.00742567	0.0093628	Group26	4.31655	6	[AGL15, BBX18, BBX19, BBX28, CCR1, STH]
GO:2000030	regulation of response to red or far red light	5.84374e-05	0.000228437	0.00742567	0.0093628	Group26	13.0435	6	[BBX18, BBX19, BBX28, SIG2, STH, STO]
GO:0009640	photomorphogenesis	0.00913524	0.0140291	0.00742567	0.0093628	Group26	5	6	[BBX18, BBX19, BBX28, HLS1, STH, STO]
GO:0048581	negative regulation of post-embryonic development	0.00949519	0.0143261	0.00742567	0.0093628	Group26	4.95868	6	[AGL15, BBX18, BBX19, BBX28, CCR1, STH]
GO:0010100	negative regulation of photomorphogenesis	3.07788e-05	0.000139315	0.00742567	0.0093628	Group26	30.7692	4	[BBX18, BBX19, BBX28, STH]
GO:0032504	multicellular organism reproduction	0.000230758	0.000640167	2.55079e-08	2.46576e-07	Group27	5.08475	12	[AGL15, ANT, CRB, CRC, DTX35, MAN7, SWEET11, SWEET12, SWEET13, SWEET14, SWI1, TIM]
GO:0048609	multicellular organismal reproductive process	0.000646583	0.00158875	2.55079e-08	2.46576e-07	Group27	4.82456	11	[AGL15, ANT, CRB, CRC, DTX35, MAN7, SWEET11, SWEET12, SWEET13, SWEET14, SWI1]
GO:0009900	dehiscence	8.69387e-05	0.000276916	2.55079e-08	2.46576e-07	Group27	16.129	5	[AGL15, DTX35, MAN7, SWEET13, SWEET14]
GO:0090567	reproductive shoot system development	1.00436e-07	8.63753e-07	2.55079e-08	2.46576e-07	Group27	4.57413	29	[ABCF5, AFO, AG, AGL15, AGL6, ANT, AP1, AP2, AP3, CAL, CCR1, CDF2, CRC, DTX35, ERL1, ERL2, OVA5, PI, RPL24, SEP1, SEP2, SEP3, SHM1, SMT2, SPL, SPL8, SWEET13, SWEET14, TOC1]
GO:0010431	seed maturation	0.0120695	0.0178961	2.55079e-08	2.46576e-07	Group27	5.43478	5	[AGL15, CRB, CRC, SWEET11, SWEET12]
GO:0048437	floral organ development	2.55978e-09	3.66901e-08	2.55079e-08	2.46576e-07	Group27	7.29167	21	[AFO, AG, AGL15, AGL6, AP2, AP3, CCR1, CRC, DTX35, ERL1, ERL2, OVA5, PI, SEP1, SEP2, SEP3, SHM1, SPL, SPL8, SWEET13, SWEET14]
GO:0048438	floral whorl development	2.31476e-08	2.84385e-07	2.55079e-08	2.46576e-07	Group27	7.5	18	[AG, AGL6, AP2, CCR1, CRC, DTX35, ERL1, ERL2, OVA5, RPL24, SEP1, SEP2, SEP3, SHM1, SPL, SPL8, SWEET13, SWEET14]
GO:0048653	anther development	0.00280117	0.00535335	2.55079e-08	2.46576e-07	Group27	6.38298	6	[CCR1, DTX35, SPL, SPL8, SWEET13, SWEET14]
GO:0048481	plant ovule development	9.53864e-08	9.1147e-07	2.55079e-08	2.46576e-07	Group27	14.0845	10	[AG, AGL6, AP2, CCR1, ERL1, ERL2, OVA5, SEP1, SEP2, SEP3]
GO:0007163	establishment or maintenance of cell polarity	0.00139347	0.00315364	0.00108595	0.0018525	Group28	12.1212	4	[ARAC1, RAC6, ROP1, ROP9]
GO:0030029	actin filament-based process	0.00363685	0.00651602	0.00108595	0.0018525	Group28	5.30303	7	[ARAC1, JAC1, PMI1, RAC6, ROP1, ROP9, TRX-M4]
GO:0051649	establishment of localization in cell	0.0338907	0.0393865	0.00108595	0.0018525	Group28	4.87805	4	[CHUP1, JAC1, PMI1, ROP1]
GO:0022603	regulation of anatomical structure morphogenesis	0.000186919	0.000535833	0.00108595	0.0018525	Group28	5.58376	11	[ARAC1, AT2G21480, AT4G39110, CPK24, GS2, RAC6, ROP1, ROP9, SHM1, TCP3, TCP4]
GO:0032970	regulation of actin filament-based process	0.0121478	0.0177069	0.00108595	0.0018525	Group28	6.66667	4	[ARAC1, RAC6, ROP1, ROP9]
GO:0051656	establishment of organelle localization	0.0326056	0.038412	0.00108595	0.0018525	Group28	4.93827	4	[CHUP1, JAC1, PMI1, ROP1]
GO:0030036	actin cytoskeleton organization	0.0210658	0.0274494	0.00108595	0.0018525	Group28	4.71698	5	[ARAC1, JAC1, RAC6, ROP1, ROP9]
GO:0008360	regulation of cell shape	0.000235863	0.000633883	0.00108595	0.0018525	Group28	13.1579	5	[ARAC1, GS2, RAC6, ROP1, ROP9]
GO:0080092	regulation of pollen tube growth	0.0258795	0.0317949	0.00108595	0.0018525	Group28	6.97674	3	[AT2G21480, AT4G39110, CPK24]
GO:0001763	morphogenesis of a branching structure	0.024335	0.0307766	6.18989e-05	0.000199452	Group29	7.14286	3	[CCR1, TCP3, TCP4]
GO:0007389	pattern specification process	0.00274934	0.00537371	6.18989e-05	0.000199452	Group29	4.2735	10	[ABCG14, AFO, AP2, AP3, CRC, IAMT1, PI, SEP3, SMT2, YAB5]
GO:0048646	anatomical structure formation involved in morphogenesis	0.00141016	0.00310958	6.18989e-05	0.000199452	Group29	4.38247	11	[AFO, AP2, AP3, CCR1, EXPA8, LOX1, PI, SEP3, SPS1, TCP3, TCP4]
GO:0045165	cell fate commitment	0.0255026	0.0317858	6.18989e-05	0.000199452	Group29	5.33333	4	[AFO, CRC, SEP3, YAB5]
GO:0090698	post-embryonic plant morphogenesis	0.000136438	0.000419061	6.18989e-05	0.000199452	Group29	5.38117	12	[ABCG14, AFO, AP2, AP3, CKX5, ERL1, ERL2, IAA14, LOX1, PI, SEP3, TCP4]
GO:0001708	cell fate specification	0.0173854	0.0241152	6.18989e-05	0.000199452	Group29	8.10811	3	[AFO, SEP3, YAB5]
GO:0003002	regionalization	0.000858834	0.00205166	6.18989e-05	0.000199452	Group29	5	10	[ABCG14, AFO, AP2, AP3, CRC, IAMT1, PI, SEP3, SMT2, YAB5]
GO:0009798	axis specification	0.0089995	0.014072	6.18989e-05	0.000199452	Group29	7.27273	4	[AFO, CRC, IAMT1, YAB5]
GO:0048509	regulation of meristem development	0.0161729	0.0228012	6.18989e-05	0.000199452	Group29	4.41176	6	[AFO, AT3G24240, CLPP4, PAO5, SHM1, YAB5]
GO:1905393	plant organ formation	0.000510467	0.00129118	6.18989e-05	0.000199452	Group29	5.84416	9	[AFO, AP2, AP3, CCR1, LOX1, PI, SEP3, TCP3, TCP4]
GO:0065001	specification of axis polarity	0.00156096	0.00327421	6.18989e-05	0.000199452	Group29	11.7647	4	[AFO, CRC, IAMT1, YAB5]
GO:0090696	post-embryonic plant organ development	0.00617549	0.0104136	6.18989e-05	0.000199452	Group29	4.05405	9	[AFO, AP2, AP3, IAA14, LOX1, LrgB, PHB3, PI, SEP3]
GO:0010223	secondary shoot formation	0.0200106	0.0264756	6.18989e-05	0.000199452	Group29	7.69231	3	[CCR1, TCP3, TCP4]
GO:0048444	floral organ morphogenesis	0.00144335	0.00310321	6.18989e-05	0.000199452	Group29	8.92857	5	[AFO, AP2, AP3, PI, SEP3]
GO:0048449	floral organ formation	0.000235863	0.000633883	6.18989e-05	0.000199452	Group29	13.1579	5	[AFO, AP2, AP3, PI, SEP3]
GO:0010093	specification of floral organ identity	2.68428e-06	1.92374e-05	6.18989e-05	0.000199452	Group29	31.25	5	[AFO, AP2, AP3, PI, SEP3]
