# Supplementary material for: ENO regulates tomato fruit size through the floral meristem development network
Source: Proc Natl Acad Sci U S A. 2020 Mar 16;117(14):8187–95. doi: 10.1073/pnas.1913688117 (PMC7148573; doi:10.1073/pnas.1913688117)
Supplement: Supplementary File [file pnas.1913688117.sd03.xlsx]

## Sheet: Table S6
Dataset S3. Locule number phenotypes and genotypes of LC, FAS and ENO loci for association studies in 103 accessions.
Species	Accession number	Accession name	Number of locules	Weight (g)	Width (mm)	Length (mm)	LC	FAS	ENO
S. lycopersicum	NR 0030	Valenciano	8.20 ± 1.48	162.52 ± 52.38	69.08 ± 8.70	61.46 ± 6.85	mut	mut	Hapl 1
S. lycopersicum	NR 0045	Ronderosa Pink	11.22 ± 1.72	144.47 ± 76.91	70.08 ± 11.16	50.36 ± 7.48	mut	mut	Hapl 1
S. lycopersicum	NR 0056	Oxheart	8.50 ± 3.42	157.20 ± 73.42	71.91 ± 12.13	53.93 ± 7.14	mut	mut	Hapl 1
S. lycopersicum	NR 0063	Marmande	14.00 ± 2.12	173.50 ± 34.76	76.67 ± 7.73	50.08 ± 3.45	mut	mut	Hapl 1
S. lycopersicum	NR 0084	Cuarenteno	11.56 ± 1.59	174.91 ± 67.98	76.96 ± 10.34	48.92 ± 4.27	mut	mut	Hapl 1
S. lycopersicum	NR 0126	Catalana	8.22 ± 3.03	163.74 ± 51.78	75.12 ± 10.66	51.50 ± 3.07	mut	mut	Hapl 1
S. lycopersicum	NR 0260	Mex-67	8.11 ± 2.15	35.28 ± 14.94	46.57 ± 5.95	31.12 ± 8.44	mut	mut	Hapl 1
S. lycopersicum	NR 0262	Mex-69	6.83 ± 0.41	22.01 ± 4.86	37.28 ± 4.13	27.12 ± 2.04	mut	mut	Hapl 1
S. lycopersicum	NR 0307	Mex-125	8 ± 1.98	50.56 ± 5.17	48.24 ± 3.79	36.61 ± 3.18	mut	mut	Hapl 1
S. lycopersicum	NR 0350	Ciapan-47	7.00 ± 2.98	36.23 ± 12.52	44.94 ± 4.10	29.40 ± 5.63	mut	mut	Hapl 1
S. lycopersicum	NR 0409	PE-57/LA2622	9.67 ± 3.00	76.37 ± 27.54	60.74 ± 7.93	37.08 ± 4.48	mut	mut	Hapl 1
S. lycopersicum	NR 0444	E-L-9	13.88 ± 1.89	118.98 ± 51.39	67.10 ± 11.39	46.00 ± 5.97	mut	mut	Hapl 1
S. lycopersicum	NR 0449	E-L-15	9.78 ± 2.28	132.06 ± 32.27	69.36 ± 5.24	48.79 ± 1.89	mut	mut	Hapl 1
S. lycopersicum	NR 0457	AN-L-6	12.75 ± 2.22	183.64 ± 74.70	67.75 ± 13.66	82.17 ± 9.28	mut	mut	Hapl 1
S. lycopersicum	NR 0459	AN-L-8	12.86 ± 2.91	277.91 ± 128.65	91.16 ± 14.35	55.20 ± 8.11	mut	mut	Hapl 1
S. lycopersicum	NR 0473	AN-L-22	14.00 ± 4.79	80.92 ± 41.92	72.04 ± 21.16	49.07 ± 10.63	mut	mut	Hapl 1
S. lycopersicum	NR 0485	AN-L-34	16.40 ± 2.97	323.91 ± 74.08	77.51 ± 14.57	74.55 ± 11.46	mut	mut	Hapl 1
S. lycopersicum	NR 0487	AN-L-36	11.00 ± 4.51	238.30 ± 116.35	85.56 ± 15.71	60.92 ± 9.62	mut	mut	Hapl 1
S. lycopersicum	NR 0505	AN-L-53	19.00 ± 7.07	101.98 ± 10.00	70.08 ± 6.64	44.47 ± 0.54	mut	mut	Hapl 1
S. lycopersicum	NR 0536	AN-L-80	17.00 ± 6.68	267.05 ± 108.20	87.52 ± 10.69	61.89 ± 7.78	mut	mut	Hapl 1
S. lycopersicum	NR 0557	AN-L-97-2	11.44 ± 2.74	168.07 ± 98.89	71.65 ± 13.02	50.65 ± 7.25	mut	mut	Hapl 1
S. lycopersicum	NR 0607	C-L-28	15.00 ± 1.58	86.43 ± 48.92	62.06 ± 9.32	34.82 ± 5.83	mut	mut	Hapl 1
S. lycopersicum	NR 0638	CL-58	12.89 ± 2.85	148.35 ± 46.03	74.70 ± 9.03	49.37 ± 3.77	mut	mut	Hapl 1
S. lycopersicum	NR 0703	Yusupovkij	13.50 ± 0.71	175.14 ± 87.02	77.70 ± 9.03	49.12 ± 8.22	mut	mut	Hapl 1
S. lycopersicum	NR 0786	AN-L-137	12.60 ± 3.21	262.99 ± 124.17	84.80 ± 11.19	58.49 ± 8.25	mut	mut	Hapl 1
S. lycopersicum	NR 0856	AN-L-173	12.50 ± 4.18	185.45 ± 162.30	72.22 ± 25.55	55.45 ± 14.75	mut	mut	Hapl 1
S. lycopersicum	NR 0888	AN-L-115-2	15.50 ± 1.73	196.83 ± 151.01	76.08 ± 17.62	55.90 ± 10.28	mut	mut	Hapl 1
S. lycopersicum	NR 1015	Marmande RAF	10.00 ± 1.87	133.02 ± 29.19	67.11 ± 4.93	47.52 ± 5.77	mut	mut	Hapl 1
S. lycopersicum	NR 0611	C-L-32	6.50 ± 1.22	125.66 ± 34.04	59.49 ± 5.11	58.02 ± 5.50	mut	wt	Hapl 1
S. lycopersicum	NR 0843	AN-L-160	10.89 ± 4.70	170.89 ± 145.40	70.06 ± 22.83	51.67 ± 12.95	mut	wt	Hapl 1
S. lycopersicum	NR 0001	Mealani	5.00 ± 1.00	106.24 ± 18.57	58.39 ± 3.80	55.12 ± 3.80	mut	wt	Hapl 1
S. lycopersicum	NR 0006	Kalohi	5.89 ± 1.76	90.49 ± 15.02	55.08 ± 4.15	50.03 ± 2.20	mut	wt	Hapl 1
S. lycopersicum	NR 0019	Pearson A1	6.20 ± 2.17	58.97 ± 36.31	55.16 ± 16.75	50.22 ± 15.48	mut	wt	Hapl 1
S. lycopersicum	NR 0020	Royal ACE	6.33 ± 1.80	169.68 ± 49.44	69.10 ± 9.46	61.48 ± 4.22	mut	wt	Hapl 1
S. lycopersicum	NR 0026	8VFN	7.67 ± 0.58	91.40 ± 26.68	58.24 ± 4.62	49.71 ± 4.72	mut	wt	Hapl 1
S. lycopersicum	NR 0059	Cal Ace	8.44 ± 1.88	196.19 ± 43.13	74.03 ± 6.73	62.33 ± 6.50	mut	wt	Hapl 1
S. lycopersicum	NR 0073	Mendoza	9.78 ± 2.99	223.16 ± 58.16	79.58 ± 6.88	61.66 ± 2.61	mut	wt	Hapl 1
S. lycopersicum	NR 0119	Cold set	7.56 ± 2.01	106.45 ± 28.04	61.32 ± 6.01	52.52 ± 4.41	mut	wt	Hapl 1
S. lycopersicum	NR 0189	Stalingradsky	7.40 ± 2.30	104.42 ± 57.83	59.69 ± 11.95	51.08 ± 4.58	mut	wt	Hapl 1
S. lycopersicum	NR 0200	Floradade	6.22 ± 1.39	163.85 ± 45.19	71.19 ± 6.66	58.36 ± 8.15	mut	wt	Hapl 1
S. lycopersicum	NR 0212	Mex-2	5.75 ± 1.04	103.50 ± 69.17	61.52 ± 14.24	44.02 ± 10.76	mut	wt	Hapl 1
S. lycopersicum	NR 0214	Mex-4	8.11 ± 2.37	98.07 ± 49.44	60.70 ± 10.79	46.31 ± 6.75	mut	wt	Hapl 1
S. lycopersicum	NR 0215	Mex-5	6.33 ± 1.86	59.83 ± 17.57	51.54 ± 6.67	40.81 ± 4.33	mut	wt	Hapl 1
S. lycopersicum	NR 0216	Mex-6	4.00 ± 1.32	24.44 ± 7.19	37.52 ± 6.86	31.46 ± 4.91	mut	wt	Hapl 1
S. lycopersicum	NR 0217	Mex-7	6.00 ± 2.18	39.79 ± 15.69	43.55 ± 7.02	33.32 ± 3.00	mut	wt	Hapl 1
S. lycopersicum	NR 0218	Mex-8	9.67 ± 3.54	111.03 ± 57.77	63.04 ± 11.52	47.74 ± 6.27	mut	wt	Hapl 1
S. lycopersicum	NR 0221	Mex-13	6.50 ± 1.29	13.01 ± 7.64	29.44 ± 5.11	22.86 ± 4.94	mut	wt	Hapl 1
S. lycopersicum	NR 0226	Mex-18	9.83 ± 2.48	75.98 ± 36.83	55.84 ± 9.56	37.96 ± 9.26	mut	wt	Hapl 1
S. lycopersicum	NR 0227	Mex-19	7.50 ± 1.38	63.30 ± 31.45	51.75 ± 10.47	38.49 ± 8.20	mut	wt	Hapl 1
S. lycopersicum	NR 0230	Mex-23	7.40 ± 1.14	79.38 ± 38.44	54.57 ± 9.35	41.02 ± 7.33	mut	wt	Hapl 1
S. lycopersicum	NR 0232	Mex-25	7.00 ± 0.82	66.50 ± 4.20	53.25 ± 2.77	39.97 ± 3.17	mut	wt	Hapl 1
S. lycopersicum	NR 0234	Mex-29	7.71 ± 2.14	49.40 ± 20.92	47.00 ± 8.66	37.22 ± 4.03	mut	wt	Hapl 1
S. lycopersicum	NR 0236	Mex-32	7.60 ± 1.52	63.58 ± 19.22	53.47 ± 6.79	37.54 ± 4.57	mut	wt	Hapl 1
S. lycopersicum	NR 0237	Mex-33	9.71 ± 2.56	56.64 ± 31.44	50.52 ± 11.71	35.52 ± 5.65	mut	wt	Hapl 1
S. lycopersicum	NR 0246	Mex-49	4.67 ± 1.15	22.83 ± 11.26	49.23 ± 22.74	39.58 ± 15.76	mut	wt	Hapl 1
S. lycopersicum	NR 0249	Mex-52	8.17 ± 1.47	152.38 ± 59.47	69.84 ± 10.12	52.98 ± 5.24	mut	wt	Hapl 1
S. lycopersicum	NR 0253	Mex-56	4.38 ± 1.30	96.44 ± 71.33	56.31 ± 12.42	47.44 ± 8.99	mut	wt	Hapl 1
S. lycopersicum	NR 0334	Ciapan-27	5.75 ± 0.96	28.43 ± 14.05	38.75 ± 9.77	30.41 ± 5.43	mut	wt	Hapl 1
S. lycopersicum	NR 0337	Ciapan-30	7.67 ± 2.06	72.23 ± 20.79	57.34 ± 6.52	36.60 ± 3.66	mut	wt	Hapl 1
S. lycopersicum	NR 0348	Ciapan-45	7.00 ± 2.00	130.96 ± 34.93	69.26 ± 12.47	60.20 ± 7.63	mut	wt	Hapl 1
S. lycopersicum	NR 0405	PE-53/LA2617	2.56 ± 0.53	10.71 ± 2.51	26.73 ± 2.43	26.11 ± 2.76	mut	wt	Hapl 1
S. lycopersicum	NR 0406	PE-54/LA2619	3.38 ± 0.74	7.26 ± 3.26	22.99 ± 3.42	20.57 ± 3.02	mut	wt	Hapl 1
S. lycopersicum	NR 0412	PE-60/LA2642	4.89 ± 2.03	23.19 ± 6.09	37.77 ± 4.51	27.15 ± 3.37	mut	wt	Hapl 1
S. lycopersicum	NR 0413	PE-61/LA2616	4.56 ± 2.07	25.75 ± 8.43	36.18 ± 4.00	30.65 ± 4.30	mut	wt	Hapl 1
S. lycopersicum var. cerasiforme	NR 0414	PE-62/LA2618	2.78 ± 0.67	18.32 ± 3.80	31.14 ± 2.32	27.97 ± 2.95	mut	wt	Hapl 1
S. lycopersicum	NR 0439	E-L-3	8.89 ± 2.26	267.54 ± 86.26	80.97 ± 8.15	67.68 ± 5.84	mut	wt	Hapl 1
S. lycopersicum	NR 0483	AN-L-32	8.22 ± 2.95	174.33 ± 105.34	67.93 ± 18.14	58.19 ± 11.83	mut	wt	Hapl 1
S. lycopersicum	NR 0584	C-L-7	9.33 ± 3.94	150.52 ± 98.89	67.40 ± 16.99	55.07 ± 11.49	mut	wt	Hapl 1
S. lycopersicum	NR 0624	CL-44-2	6.00 ± 2.62	121.37 ± 76.35	66.98 ± 17.14	47.92 ± 8.98	mut	wt	Hapl 1
S. lycopersicum	NR 0629	C-L-49	6.20 ± 0.84	184.73 ± 68.88	84.97 ± 11.64	51.91 ± 4.85	mut	wt	Hapl 1
S. lycopersicum	NR 0806	CL-5915-93-D4-1-6-1	6.33 ± 2.52	103.21 ± 18.06	62.42 ± 8.18	50.62 ± 2.49	mut	wt	Hapl 1
S. lycopersicum	NR 0922	CA-L-3	7.11 ± 1.45	184.61 ± 75.90	72.16 ± 12.69	61.96 ± 8.58	mut	wt	Hapl 1
S. lycopersicum	NR 0930	V-L-8(2)	8.33 ± 2.29	222.78 ± 80.44	77.34 ± 9.96	62.82 ± 5.64	mut	wt	Hapl 1
S. lycopersicum	NR 0933	V-L-57(1)	7.00 ± 1.41	58.05 ± 44.44	47.05 ± 13.31	35.67 ± 13.69	mut	wt	Hapl 1
S. lycopersicum	NR 0340	Ciapan-33	3.89 ± 0.60	17.40 ± 11.22	29.97 ± 7.32	30.90 ± 6.97	wt	mut	Hapl 1
S. lycopersicum	NR 0343	Ciapan-36	3.44 ± 0.53	51.17 ± 13.26	41.48 ± 4.82	49.15 ± 5.16	wt	mut	Hapl 1
S. lycopersicum	NR 0623	CL-44-1	5.60 ± 1.14	53.11 ± 29.49	47.47 ± 14.02	39.21 ± 7.56	wt	mut	Hapl 1
S. lycopersicum	NR 0211	Mex-1	2.00 ± 0.00	83.52 ± 26.66	50.05 ± 7.13	57.76 ± 8.26	wt	wt	Hapl 1
S. lycopersicum	NR 0213	Mex-3	2.33 ± 0.50	68.94 ± 14.15	44.70 ± 4.62	66.60 ± 7.44	wt	wt	Hapl 1
S. lycopersicum var. cerasiforme	NR 0219	Mex-10	2.00 ± 0.00	4.24 ± 0.67	19.31 ± 0.80	17.48 ± 0.71	wt	wt	Hapl 1
S. lycopersicum var. cerasiforme	NR 0220	Mex-12	2.00 ± 0.00	3.76 ± 0.78	18.49 ± 1.10	18.13 ± 1.02	wt	wt	Hapl 1
S. lycopersicum var. cerasiforme	NR 0263	Mex-70	2.00 ± 0.00	2.21 ± 1.01	14.81 ± 2.06	14.87 ± 2.11	wt	wt	Hapl 1
S. lycopersicum var. cerasiforme	NR 0265	Mex-72	2.00 ± 0.00	3.40 ± 1.22	17.43 ± 2.07	18.36 ± 2.89	wt	wt	Hapl 1
S. lycopersicum var. cerasiforme	NR 0275	Mex-89	2.00 ± 0.00	2.76 ± 1.05	16.12 ± 2.31	15.25 ± 2.63	wt	wt	Hapl 1
S. lycopersicum	NR 0290	Mex-107	2.17 ± 0.41	42.93 ± 8.56	39.23 ± 6.18	61.48 ± 3.88	wt	wt	Hapl 1
S. lycopersicum	NR 0315	Ciapan-6	2.33 ± 0.50	19.60 ± 4.08	32.08 ± 3.17	31.08 ± 2.16	wt	wt	Hapl 1
S. lycopersicum	NR 0465	AN-L-14	2.45 ± 0.68	109.37 ± 4.65	62.65 ± 2.99	53.65 ± 3.18	wt	wt	Hapl 1
S. lycopersicum	NR 0488	AN-L-37	2.67 ± 0.52	78.64 ± 23.95	37.14 ± 13.42	68.18 ± 8.95	wt	wt	Hapl 1
S. lycopersicum	NR 0923	CA-L-14	2.00 ± 0.00	6.85 ± 2.09	22.66 ± 2.82	21.59 ± 2.61	wt	wt	Hapl 1
S. lycopersicum	NR 0071	San Marzano	2.00 ± 0.00	63.72 ± 20.23	39.48 ± 6.97	74.65 ± 9.61	wt	wt	Hapl 2
S. lycopersicum	NR 0960	Corverese sevenio	2.22 ± 0.44	21.37 ± 7.07	29.38 ± 3.19	42.68 ± 6.55	wt	wt	Hapl 2
S. lycopersicum	NR 0860	AN-L-177	13.33 ± 1.15	185.27 ± 39.81	73.14 ± 1.04	61.13 ± 6.00	mut	mut	Hapl 3
S. lycopersicum var. cerasiforme	NR 0274	Mex-88	2.00 ± 0.00	3.17 ± 0.46	17.08 ± 1.22	16.14 ± 0.96	wt	wt	Hapl 4
S. pimpinellifolium	NR 0365	PE13/LA2549	2.11 ± 0.33	1.41 ± 0.25	13.02 ± 0.80	13.16 ± 1.97	wt	wt	Hapl 5
S. pimpinellifolium	NR 937	TO-937-15	2.00 ± 0.00	1.49 ± 0.19	12.69 ± 0.83	13.27 ± 0.94	wt	wt	Hapl 6
S. pimpinellifolium	NR 1021	LA1589	2.00 ± 0.00	1.12 ± 0.35	12.03 ± 1.43	12.59 ± 1.77	wt	wt	Hapl 7
S. pimpinellifolium	NR 0134	LA1607	2.00 ± 0.00	0.35 ± 0.12	8.68 ± 1.16	9.13 ± 1.89	wt	wt	Hapl 8
S. lycopersicum	NR 0044	Flor de Baladre	5.67 ± 3.74	191.60 ± 0.87	70.53 ± 25.55	64.29 ± 5.29	mut	wt	Hapl 9
S. lycopersicum	NR 0053	Rutgers	5.33 ± 0.71	133.54 ± 57.95	66.25 ± 9.84	53.53 ± 10.75	mut	wt	Hapl 9
S. lycopersicum	NR 0076	Marglobe	6.22 ± 2.11	190.86 ± 66.19	72.96 ± 9.47	60.68 ± 5.36	mut	wt	Hapl 9
S. lycopersicum	NR 0118	Temprano de Lérida	5.44 ± 1.13	119.62 ± 47.04	64.94 ± 11.62	58.38 ± 11.32	mut	wt	Hapl 9
S. lycopersicum	NR 0863	AN-L-180	6.00 ± 2.35	88.1 ± 27.09	55.83 ± 5.78	49.46 ± 3.83	mut	wt	Hapl 9
S. lycopersicum	NR 0080	Moneymaker	2.33 ± 0.52	79.26 ± 15.33	52.81 ± 4.30	48.39 ± 2.51	wt	wt	Hapl 9
