# Supplementary material for: ENO regulates tomato fruit size through the floral meristem development network
Source: Proc Natl Acad Sci U S A. 2020 Mar 16;117(14):8187–95. doi: 10.1073/pnas.1913688117 (PMC7148573; doi:10.1073/pnas.1913688117)
Supplement: Supplementary File [file pnas.1913688117.sd04.xlsx]

## Sheet: Table S7
Dataset S4. Genotypes of re-sequenced tomato accessions classified in phylogenetic groups for LC, FAS and ENO loci.
Order in tree	Id	Genotyping method	Phylogenetic group	ENO genotype	LC genotype	FAS genotype
1	RF074.Spen.LA0716	Re-sequenced	Distant wild	ENO_ins_pres	LC_wt	FAS_wt
2	RF070.Shab.LA1777	Re-sequenced	Distant wild	ENO_ins_pres	LC_wt	FAS_wt
3	RF067.Shab.TR00015	Re-sequenced	Distant wild	ENO_ins_pres	LC_wt	FAS_wt
4	RF069.Shab.LA1718	Re-sequenced	Distant wild	ENO_ins_pres	LC_wt	FAS_wt
5	TS407.Shab.PI247087	Re-sequenced	Distant wild	ENO_ins_pres	LC_wt	FAS_wt
6	RF068.Shab.CGN15792	Re-sequenced	Distant wild	ENO_ins_pres	LC_wt	FAS_wt
7	RF071.Shab.LA0407	Re-sequenced	Distant wild	ENO_ins_pres	LC_wt	FAS_wt
8	RF072.Shab.LYC4	Re-sequenced	Distant wild	ENO_ins_pres	LC_wt	FAS_wt
9	RF066.Shab.CGN15791	Re-sequenced	Distant wild	ENO_ins_pres	LC_wt	FAS_wt
10	RF062.Shua.LA1983	Re-sequenced	Distant wild	ENO_ins_pres	LC_wt	FAS_wt
11	TS402.Sper.PI126935	Re-sequenced	Distant wild	ENO_ins_pres	LC_wt	FAS_wt
12	RF063.Shua.LA1365	Re-sequenced	Distant wild	ENO_ins_pres	LC_wt	FAS_wt
13	RF075.Shua.LA1364	Re-sequenced	Distant wild	ENO_ins_pres	LC_wt	FAS_wt
14	RF025.Scor.EA03384	Re-sequenced	Distant wild	ENO_ins_pres	LC_wt	FAS_wt
15	TS408.Sper.PI270435	Re-sequenced	Distant wild	ENO_ins_pres	LC_wt	FAS_wt
16	RF073.Spen.LA1272	Re-sequenced	Distant wild	ENO_ins_pres	LC_wt	FAS_wt
17	RF064.Schi.CGN15532	Re-sequenced	Distant wild	ENO_ins_pres	LC_wt	FAS_wt
18	RF065.Schi.CGN15530	Re-sequenced	Distant wild	ENO_ins_pres	LC_wt	FAS_wt
19	TS404.Sper.PI128657	Re-sequenced	Distant wild	ENO_ins_pres	LC_wt	FAS_wt
20	TS403.Sper.PI128650	Re-sequenced	Distant wild	ENO_ins_pres	LC_wt	FAS_wt
21	RF060.Sper.LA1954	Re-sequenced	Distant wild	ENO_ins_pres	LC_wt	FAS_wt
22	RF049.Sper.LA1278	Re-sequenced	Distant wild	ENO_ins_pres	LC_wt	FAS_wt
23	RF058.Sarc.LA2157	Re-sequenced	Distant wild	ENO_ins_pres	LC_wt	FAS_wt
24	TS146.Sneo.LA2133	Re-sequenced	Distant wild	ENO_ins_pres	LC_wt	FAS_wt
25	Schm.LA1330	SNP array	Distant wild
26	RF052.Schm.LA2695	Re-sequenced	Distant wild	ENO_ins_pres	LC_wt	FAS_wt
27	RF051.Schm.LA2663	Re-sequenced	Distant wild	ENO_ins_pres	LC_wt	FAS_wt
28	SN.LA1322	SNP array	Distant wild
29	RF059.Sarc.LA2172	Re-sequenced	Distant wild	ENO_ins_pres	LC_wt	FAS_wt
30	RF056.Sneo.LA2133	Re-sequenced	Distant wild	ENO_ins_pres	LC_wt	FAS_wt
31	RF057.Sneo.LA0735	Re-sequenced	Distant wild	ENO_ins_pres	LC_wt	FAS_wt
32	mixture.SG09.403	SNP array	Mixture
33	mixture.CR294	SNP array	Mixture
34	TS216.ceras.cultivar.Phyra	Re-sequenced	Mixture	ENO_ins_abs	LC_wt	FAS_wt
35	mixture.SG07.320	SNP array	Mixture
36	mixture.SG07.318	SNP array	Mixture
37	TS423.ceras.LA2840	Re-sequenced	Mixture	ENO_ins_abs	LC_mut	FAS_wt
38	TS431.ceras.cultivar.BL587	Re-sequenced	Mixture	ENO_het	LC_het	FAS_wt
39	TS430.ceras.cultivar.BL587_S	Re-sequenced	Mixture	ENO_het	LC_wt	FAS_wt
40	mixture.LA1231	SNP array	Mixture
41	TS300.ceras.Tena	Re-sequenced	Mixture	ENO_ins_abs	LC_wt	No_reads
42	mixture.LA3137	SNP array	Mixture
43	TS418.Spim.LA2147	Re-sequenced	Mixture	ENO_ins_abs	LC_het	FAS_wt
44	conflicting classification.LA1547_comav	SNP array	Mixture
45	TS020.Spim.Sechin	Re-sequenced	Mixture	ENO_het	LC_wt	FAS_wt
46	TS438.Spim.CN7542	Re-sequenced	Mixture	ENO_ins_pres	LC_wt	FAS_wt
47	SP_mixture.ECU1781	SNP array	Mixture
48	mixture.CR065	SNP array	Mixture
49	mixture.PI375937_1	SNP array	Mixture
50	mixture.CR067	SNP array	Mixture
51	mixture.CR077	SNP array	Mixture
52	TS116.ceras.cultivar.N1565	Re-sequenced	Mixture	ENO_ins_abs	LC_mut	No_reads
53	TS033.ceras.LA2137	Re-sequenced	Mixture	ENO_ins_abs	LC_wt	FAS_wt
54	SLC_mixture.CR151	SNP array	Mixture
55	SLC_mixture.LA2137	SNP array	Mixture
56	SLC_mixture.BGV006756	SNP array	Mixture
57	SLC_mixture.W.C_1050	SNP array	Mixture
58	TS050.Spim.LA0417	Re-sequenced	Mixture	ENO_ins_abs	LC_wt	No_reads
59	TS217.Sche.LA0429	Re-sequenced	Distant wild	ENO_ins_pres	LC_wt	FAS_wt
60	conflicting classification.CR097	SNP array	Distant wild
61	SG.GLP44	SNP array	Distant wild
62	TS207.Sche.LA1037	Re-sequenced	Distant wild	ENO_ins_pres	LC_wt	FAS_wt
63	TS199.Sche.LA0746	Re-sequenced	Distant wild	ENO_ins_pres	LC_wt	FAS_wt
64	TS208.Sgal.Santa_Cruz_Academy_Bay	Re-sequenced	Distant wild	ENO_ins_pres	LC_wt	FAS_wt
65	RF104.Sgal.LA1044	Re-sequenced	Distant wild	ENO_ins_pres	LC_wt	FAS_wt
66	SG.LA0530	SNP array	Distant wild
67	RF053.Sche.LA0483	Re-sequenced	Distant wild	ENO_ins_pres	LC_wt	FAS_wt
68	SP_mixture.LA1263	SNP array	Mixture
69	TS413.Spim.LA1242	Re-sequenced	Mixture	ENO_ins_abs	LC_wt	FAS_wt
70	RF055.Sche.LA1401	Re-sequenced	Mixture	ENO_ins_pres	LC_wt	FAS_wt
71	SP_Peru_1.LA2180	SNP array	Spim
72	SP_Peru_1.LA2184	SNP array	Spim
73	SP_Peru_1.PT210BIS	SNP array	Spim
74	TS420.Spim.LA2184	Re-sequenced	Spim	ENO_ins_pres	LC_wt	FAS_wt
75	SP_Peru_1.PT53	SNP array	Spim
76	SP_Peru_1.PT61	SNP array	Spim
77	SP_Peru_1.LA2183	SNP array	Spim
78	TS182.Spim.Corral_Quemado	Re-sequenced	Spim	ENO_ins_abs	No_reads	FAS_wt
79	mixture.LA0397	SNP array	Spim
80	SP_Peru_1.LA1245	SNP array	Spim
81	conflicting classification.CR203	SNP array	Spim
82	TS411.Spim.LA0480	Re-sequenced	Spim	ENO_ins_pres	LC_wt	FAS_wt
83	TS435.Spim.SAL1875	Re-sequenced	Spim	ENO_ins_pres	LC_wt	FAS_wt
84	SP_Peru_5.LA2401	SNP array	Spim
85	SP_Peru_5.LA1659	SNP array	Spim
86	SP_Peru_5.LA1599	SNP array	Spim
87	SP_Peru_5.LA0373_inra	SNP array	Spim
88	TS424.Spim.PI126947	Re-sequenced	Spim	ENO_ins_pres	LC_wt	FAS_wt
89	RF042.Slyc.LYC2962	Re-sequenced	Spim	ENO_ins_pres	LC_wt	FAS_wt
90	TS412.Spim.LA0722	Re-sequenced	Spim	ENO_ins_pres	LC_wt	FAS_wt
91	SP_Peru_5.LA0722	SNP array	Spim
92	TS123.Spim.Trujillo	Re-sequenced	Spim	ENO_ins_abs	LC_wt	No_reads
93	SP_Peru_4.LA2974	SNP array	Spim
94	SP_Peru_4.LA121_1	SNP array	Spim
95	TS019.Spim.LA1589	Re-sequenced	Spim	ENO_ins_pres	LC_wt	FAS_wt
96	SP_Peru_4.LA1589	SNP array	Spim
97	TS291.Spim.Viru_to_Galumga	Re-sequenced	Spim	No_reads	No_reads	No_reads
98	SP_Peru_4.LA1589_koenig	SNP array	Spim
99	TS441.Spim.LA4431	Re-sequenced	Spim	ENO_ins_pres	LC_wt	FAS_wt
100	TS434.Spim.SAL1871	Re-sequenced	Spim	ENO_ins_pres	LC_wt	FAS_wt
101	TS415.Spim.LA1596	Re-sequenced	Spim	ENO_ins_pres	LC_wt	FAS_wt
102	SP_Peru_4.LA1588	SNP array	Spim
103	SP_Peru_4.LA1593	SNP array	Spim
104	SP_Peru_4.LA1590	SNP array	Spim
105	SP_mixture.CR060	SNP array	Spim
106	SP_Peru_3.LA2915	SNP array	Spim
107	SP_Peru_5.LA373	SNP array	Spim
108	TS017.Spim.Culebras	Re-sequenced	Spim	ENO_ins_pres	LC_wt	FAS_wt
109	TS421.Spim.LA2187	Re-sequenced	Spim	ENO_ins_pres	LC_wt	FAS_wt
110	TS439.Spim.LA2656	Re-sequenced	Spim	ENO_ins_pres	LC_wt	FAS_wt
111	TS425.Spim.PI126925	Re-sequenced	Spim	ENO_ins_pres	LC_wt	FAS_wt
112	RF044.Spim.LYC2798	Re-sequenced	Spim	ENO_ins_pres	LC_wt	FAS_wt
113	SP_non_Andean.PI_128216	SNP array	Spim
114	SP_non_Andean.CR072	SNP array	Spim
115	SP_non_Andean.CR071	SNP array	Spim
116	SP_non_Andean.CR068	SNP array	Spim
117	SP_Peru_6.LA2533	SNP array	Spim
118	SP_Peru_6.LA2533_Pool	SNP array	Spim
119	SP_Peru_6.LA2533_A	SNP array	Spim
120	SP_Peru_6.CR057	SNP array	Spim
121	SP_Peru_6.LA1269	SNP array	Spim
122	TS022.Spim.Pisiquillo	Re-sequenced	Spim	ENO_ins_pres	LC_wt	FAS_wt
123	SP_Peru_7.CR181	SNP array	Spim
124	SP_Peru_7.CR069	SNP array	Spim
125	SP_Peru_7.LA1576	SNP array	Spim
126	TS414.Spim.LA1341	Re-sequenced	Spim	ENO_ins_pres	LC_wt	FAS_wt
127	SP_Peru_7.LA1371	SNP array	Spim
128	SP_Peru_7.CR169	SNP array	Spim
129	SP_Peru_5.LA1595	SNP array	Spim
130	TS422.Spim.LA2425	Re-sequenced	Spim	ENO_ins_pres	LC_wt	FAS_wt
131	SP_Peru_8.LA1521	SNP array	Spim
132	TS023.Spim.EI_Pinon_Asia	Re-sequenced	Spim	ENO_ins_pres	LC_wt	FAS_wt
133	SP_Peru_8.LA2983	SNP array	Spim
134	conflicting classification.LA1478	SNP array	Spim
135	SP_Peru_9.LA1923	SNP array	Spim
136	SP_Peru_9.BGV013720	SNP array	Spim
137	SP_Peru_9.LA2836	SNP array	Spim
138	SP_Peru_9.BGV013717	SNP array	Spim
139	SP_Peru_9.LA1933_inra	SNP array	Spim
140	TS417.Spim.LA1933	Re-sequenced	Spim	ENO_ins_pres	LC_wt	FAS_wt
141	SP_Peru_9.LA1950	SNP array	Spim
142	SP_Peru_9.LA1936	SNP array	Spim
143	TS079.Spim.Piedras_Gordas	Re-sequenced	Spim	ENO_ins_pres	LC_wt	FAS_wt
144	SP_Peru_8.LA1606	SNP array	Spim
145	SP_Peru_8.LA1682	SNP array	Spim
146	TS077.Spim.Atacames	Re-sequenced	Spim	ENO_ins_pres	LC_wt	FAS_wt
147	SP_Peru_8.LA2725	SNP array	Spim
148	SP_Peru_8.LA1301_inra	SNP array	Spim
149	SP_Peru_8.LA1301	SNP array	Spim
150	TS021.Spim.LA1375	Re-sequenced	Spim	ENO_ins_pres	LC_wt	FAS_wt
151	TS018.Spim.LA1579	Re-sequenced	Spim	ENO_ins_pres	LC_wt	FAS_wt
152	SP_Peru_1.LA2182	SNP array	Spim
153	SP_Peru_4.LA2173	SNP array	Spim
154	TS419.Spim.LA2173	Re-sequenced	Spim	ENO_het	LC_wt	FAS_wt
155	SP_Peru_4.BGV006504	SNP array	Spim
156	SP_Peru_4.BGV006492	SNP array	Spim
157	SP_Peru_4.PE9	SNP array	Spim
158	SP_Peru_4.BGV006507	SNP array	Spim
159	SP_Peru_4.BGV006514	SNP array	Spim
160	SP_Peru_4.BGV007947	SNP array	Spim
161	SP_Peru_4.BGV006452	SNP array	Spim
162	SP_Peru_1.LA2181_inra	SNP array	Spim
163	SP_Peru_1.LA2181	SNP array	Spim
164	TS156.Spim.Balsa_Huaico	Re-sequenced	Spim	ENO_ins_pres	LC_wt	FAS_wt
165	TS429.Spim.PI126954	Re-sequenced	Spim	ENO_ins_pres	LC_wt	FAS_wt
166	TS437.Spim.SAL1858	Re-sequenced	Spim	ENO_ins_pres	LC_wt	FAS_wt
167	TS244.Spim.Santa_Marta	Re-sequenced	Spim	ENO_ins_pres	LC_wt	FAS_wt
168	SP_mixture.LA1578	SNP array	Spim
169	RF047.Spim.LA1578	Re-sequenced	Spim	ENO_het	LC_wt	FAS_wt
170	RF046.Spim.LA1584	Re-sequenced	Spim	ENO_het	LC_wt	FAS_wt
171	SP_Peru_3.LA1584	SNP array	Spim
172	TS164.Spim.Jayanca_to_La_Vina	Re-sequenced	Spim	ENO_ins_abs	No_reads	No_reads
173	SP_Peru_3.BGV006468	SNP array	Spim
174	SP_Peru_3.BGV006484	SNP array	Spim
175	SP_Peru_3.LA1586	SNP array	Spim
176	SP_Peru_3.LA1582_inra	SNP array	Spim
177	SP_Peru_3.LA1582	SNP array	Spim
178	TS092.Spim.Punto_Cuatro	Re-sequenced	Spim	ENO_ins_abs	No_reads	No_reads
179	TS024.Spim	Re-sequenced	Spim	ENO_ins_pres	LC_wt	FAS_wt
180	SP_Peru_3.BGV006360	SNP array	Spim
181	SP_Peru_3.BGV006476	SNP array	Spim
182	SP_Peru_3.BGV006478	SNP array	Spim
183	SP_Peru_1.BGV006370	SNP array	Spim
184	SP_Peru_1.LA2660	SNP array	Spim
185	TS267.Spim.San_Ignacia_de_Moxos	Re-sequenced	Spim	ENO_ins_abs	LC_wt	No_reads
186	SP_Peru_1.LA1683	SNP array	Spim
187	SP_Peru_2.CR062	SNP array	Spim
188	TS266.Spim.Santo_Tome	Re-sequenced	Spim	ENO_ins_abs	LC_wt	FAS_wt
189	RF105.Slyc.LA1479	Re-sequenced	Spim	ENO_het	LC_wt	FAS_wt
190	SP_Peru_1.BGV006369	SNP array	Spim
191	SP_Peru_2.BGV006341	SNP array	Spim
192	SP_Peru_2.BGV006344	SNP array	Spim
193	SP_Peru_2.BGV006343	SNP array	Spim
194	SP_Peru_2.BGV006345	SNP array	Spim
195	SP_Peru_2.BGV006347	SNP array	Spim
196	TS265.Spim.Hacienda_Buenos_Aires	Re-sequenced	Spim	No_reads	No_reads	No_reads
197	SP_Peru_2.LA0400	SNP array	Spim
198	SP_Peru_2.CR163	SNP array	Spim
199	SP_Peru_2.BGV006327	SNP array	Spim
200	SP_Peru_2.BGV006642	SNP array	Spim
201	SP_Peru_2.BGV006457	SNP array	Spim
202	SP_Peru_2.BGV006336	SNP array	Spim
203	SP_Peru_2.BGV006331	SNP array	Spim
204	SP_Peru_2.BGV006333	SNP array	Spim
205	SP_Peru_2.CR186	SNP array	Spim
206	SP_Peru_2.LA1689	SNP array	Spim
207	SP_Peru_2.BGV006639	SNP array	Spim
208	SP_Peru_2.BGV006328	SNP array	Spim
209	SP_Peru_2.LA1684	SNP array	Spim
210	SP_Peru_2.BGV006640	SNP array	Spim
211	TS416.Spim.LA1847	Re-sequenced	Spim	ENO_het	LC_wt	FAS_wt
212	SP_Montane_2.LA1617	SNP array	Spim
213	TS145.Spim.Tumbes_south	Re-sequenced	Spim	ENO_ins_abs	No_reads	No_reads
214	SP_Montane_2.BGV006712	SNP array	Spim
215	SP_Montane_2.LA1246	SNP array	Spim
216	SP_Montane_2.BGV006129	SNP array	Spim
217	TS016.Spim.LA1246	Re-sequenced	Spim	ENO_ins_pres	LC_wt	FAS_wt
218	SP_Montane_2.LA2188	SNP array	Spim
219	SP_Montane_2.BGV006691	SNP array	Spim
220	SP_Montane_2.BGV006690	SNP array	Spim
221	SP_mixture.BGV007339	SNP array	Spim
222	conflicting classification.LA1933	SNP array	Spim
223	SP_Montane_1.BGV007355	SNP array	Spim
224	SP_Montane_1.BGV006187	SNP array	Spim
225	SP_Montane_1.LA2093	SNP array	Spim
226	TS015.Spim.LA2093	Re-sequenced	Spim	ENO_ins_pres	LC_wt	FAS_wt
227	SP_Montane_1.BGV007348	SNP array	Spim
228	SP_Montane_1.BGV007366	SNP array	Spim
229	SP_mixture.LA2852	SNP array	Spim
230	SP_mixture.LA1547_inra	SNP array	Spim
231	SP_mixture.CR173	SNP array	Spim
232	SP_mixture.LA1547	SNP array	Spim
233	TS014.Spim.Chota_to_EI_Angel	Re-sequenced	Spim	ENO_het	LC_wt	FAS_wt
234	SP_mixture.BGV006778	SNP array	Spim
235	SP_mixture.PI_365914	SNP array	Spim
236	SP_Ecuador_1.UPV23616	SNP array	Spim
237	SP_Ecuador_1.BGV007109	SNP array	Spim
238	SP_Ecuador_1.BGV007111	SNP array	Spim
239	SP_Ecuador_1.BGV007151	SNP array	Spim
240	SP_Ecuador_3.BGV006775	SNP array	Spim
241	SP_Ecuador_3.BGV007137	SNP array	Spim
242	SP_Ecuador_1.BGV007100	SNP array	Spim
243	SP_Ecuador_1.BGV007168	SNP array	Spim
244	SP_Ecuador_1.BGV007161	SNP array	Spim
245	SP_Ecuador_1.BGV007155	SNP array	Spim
246	SP_Ecuador_1.BGV007145	SNP array	Spim
247	SP_Ecuador_1.BGV007095	SNP array	Spim
248	SP_Ecuador_2.LA2854	SNP array	Spim
249	TS134.ceras.La_Estancilla	Re-sequenced	Spim	ENO_ins_abs	No_reads	No_reads
250	SP_Ecuador_2.CR120	SNP array	Spim
251	SP_Ecuador_2.LA1429	SNP array	Spim
252	SP_Ecuador_2.BGV007225	SNP array	Spim
253	SP_Ecuador_2.BGV007208	SNP array	Spim
254	SP_Ecuador_2.BGV007222	SNP array	Spim
255	TS440.Spim.LA2857	Re-sequenced	Spim	ENO_ins_pres	LC_wt	FAS_wt
256	TS144.Spim.Pichilingue	Re-sequenced	Spim	ENO_ins_abs	No_reads	No_reads
257	mixture.LA0442	SNP array	Mixture
258	mixture.BGV012626	SNP array	Mixture
259	RF022.Slyc.EA04710	Re-sequenced	Mixture	ENO_ins_pres	LC_wt	FAS_wt
260	TS433.Spim.PI370093	Re-sequenced	Mixture	ENO_het	LC_mut	FAS_wt
261	TS410.Spim.PI370093	Re-sequenced	Mixture	ENO_ins_pres	LC_wt	FAS_wt
262	TS427.ceras.cultivar.PI126933	Re-sequenced	Mixture	No_reads	LC_het	FAS_wt
263	TS068.Slyc.LatAmCult.Chiclayo	Re-sequenced	Mixture	No_reads	No_reads	No_reads
264	TS124.Spim.Santa_Rosa	Re-sequenced	Mixture	ENO_ins_abs	No_reads	No_reads
265	mixture.Marveille_des_Marches	SNP array	Mixture
266	mixture.CR095	SNP array	Mixture
267	TS074.Slyc.FrMarkt.N739	Re-sequenced	Mixture	ENO_ins_abs	LC_mut	FAS_mut
268	mixture.PI_128586	SNP array	Mixture
269	TS409.Slyc.Lrace.PI124161	Re-sequenced	Mixture	ENO_ins_abs	LC_mut	FAS_mut
270	TS127.Slyc.Lrace_LatAmCult.Hacienda_Calera	Re-sequenced	Mixture	ENO_ins_abs	LC_het	FAS_wt
271	TS254.ceras.EA02979	Re-sequenced	Mixture	ENO_ins_pres	LC_wt	FAS_wt
272	TS062.ceras.EA02959	Re-sequenced	Mixture	No_reads	No_reads	No_reads
273	RF045.ceras.LYC2740	Re-sequenced	Mixture	ENO_ins_pres	LC_wt	FAS_wt
274	mixture.CR027	SNP array	Mixture
275	TS220.Slyc.cultivar.Barnaulski_Konservnyi	Re-sequenced	Mixture	ENO_ins_abs	LC_wt	FAS_wt
276	mixture.CR308	SNP array	Mixture
277	mixture.CR133	SNP array	Mixture
278	mixture.CR246	SNP array	Mixture
279	mixture.CR001	SNP array	Mixture
280	mixture.CR205	SNP array	Mixture
281	TS037.ceras.F300045	Re-sequenced	Mixture	ENO_ins_pres	LC_wt	FAS_wt
282	mixture.CR074	SNP array	Mixture
283	RF016.Slyc.Rote_Beere	Re-sequenced	Mixture	ENO_ins_pres	LC_wt	FAS_wt
284	mixture.LA2709	SNP array	Mixture
285	TS013.ceras.Pime_Bruce	Re-sequenced	Mixture	ENO_ins_abs	LC_wt	FAS_wt
286	mixture.CR085	SNP array	Mixture
287	mixture.CR073	SNP array	Mixture
288	RF054.Slyc.Slyc_x_Sche	Re-sequenced	Mixture	ENO_ins_abs	LC_wt	FAS_wt
289	TS614.ceras.Red_Currant	Re-sequenced	Mixture	No_reads	LC_wt	FAS_wt
290	mixture.CR242	SNP array	Mixture
291	RF017.Slyc.LYC3306	Re-sequenced	Mixture	ENO_ins_abs	LC_wt	FAS_wt
292	mixture.BGV007985	SNP array	Mixture
293	mixture.CR109	SNP array	Mixture
294	TS601.ceras.LA1673	Re-sequenced	Mixture	ENO_ins_pres	LC_mut	FAS_wt
295	TS620.Slyc.Snowberry	Re-sequenced	Mixture	ENO_ins_abs	LC_wt	FAS_wt
296	TS528.ceras.Lemon_Drop	Re-sequenced	Mixture	ENO_ins_abs	LC_wt	FAS_wt
297	mixture.NC860.1_2008_	SNP array	Mixture
298	TS509.Slyc.Clear_Pink_Slicer	Re-sequenced	Mixture	ENO_ins_abs	LC_wt	FAS_wt
299	mixture.Tainan	SNP array	Mixture
300	TS450.ceras.cultivar.my	Re-sequenced	Mixture	ENO_ins_abs	LC_wt	FAS_wt
301	mixture.Sponzillo	SNP array	Mixture
302	TS652.ceras.F1.Jelly_Bean_Hybrid	Re-sequenced	Mixture	ENO_ins_abs	LC_wt	FAS_wt
303	TS626.Slyc.White_Wonder	Re-sequenced	Mixture	ENO_ins_pres	LC_wt	FAS_wt
304	TS598.ceras.Green_Grape	Re-sequenced	Mixture	ENO_ins_pres	LC_wt	FAS_wt
305	TS209.ceras.Lrace.Da_serbo	Re-sequenced	Mixture	ENO_ins_pres	LC_wt	FAS_wt
306	TS545.ceras.Peacevine_Cherry	Re-sequenced	Mixture	No_reads	LC_wt	FAS_wt
307	TS586.Slyc.Christmas_Grapes	Re-sequenced	Mixture	ENO_ins_abs	LC_mut	FAS_wt
308	TS582.ceras.Brown_Berry	Re-sequenced	Mixture	No_reads	LC_wt	FAS_wt
309	mixture.BGV006277	SNP array	Mixture
310	RF007.Slyc.Katinka_Cherry	Re-sequenced	Mixture	ENO_het	LC_wt	FAS_wt
311	mixture.CR279	SNP array	Mixture
312	TS260.ceras.cultivar.Cerise_Orange	Re-sequenced	Mixture	No_reads	No_reads	No_reads
313	mixture.CR282	SNP array	Mixture
314	mixture.CR253	SNP array	Mixture
315	TS590.ceras.Gardeners_Delight	Re-sequenced	Mixture	No_reads	LC_wt	FAS_wt
316	TS187.ceras.cultivar.Monplaisir	Re-sequenced	Mixture	ENO_ins_pres	LC_wt	FAS_wt
317	RF003.Slyc.Gardeners_delight	Re-sequenced	Mixture	ENO_ins_pres	LC_wt	FAS_wt
318	TS657.ceras.F1.SuperSweet_100_Hybrid	Re-sequenced	Mixture	ENO_ins_pres	LC_wt	FAS_wt
319	mixture.CR283	SNP array	Mixture
320	TS654.Slyc.F1.Marcellino_Hybrid	Re-sequenced	Mixture	ENO_het	LC_wt	FAS_wt
321	mixture.CR052	SNP array	Mixture
322	TS623.ceras.Sugar_Lump	Re-sequenced	Mixture	No_reads	LC_wt	FAS_wt
323	mixture.CR258	SNP array	Mixture
324	TS071.ceras.cultivar.Ohmiya_SunCerise	Re-sequenced	Mixture	ENO_ins_pres	LC_wt	FAS_wt
325	mixture.CR255	SNP array	Mixture
326	mixture.CR031	SNP array	Mixture
327	TS007.Slyc.ModFrMarkt.MicroTom	Re-sequenced	Mixture	ENO_ins_abs	LC_mut	FAS_wt
328	TS226.Slyc.cultivar.Microtom	Re-sequenced	Mixture	No_reads	No_reads	No_reads
329	mixture.CR265	SNP array	Mixture
330	TS097.ceras.Tiny_tim	Re-sequenced	Mixture	ENO_ins_abs	No_reads	No_reads
331	mixture.CR267	SNP array	Mixture
332	mixture.CR249	SNP array	Mixture
333	TS039.ceras.cultivar.Cerise_Gold	Re-sequenced	Mixture	ENO_ins_abs	LC_mut	FAS_wt
334	TS428.ceras.cultivar.PI126953	Re-sequenced	Mixture	ENO_ins_abs	LC_mut	FAS_wt
335	TS248.ceras	Re-sequenced	Mixture	ENO_ins_abs	LC_mut	FAS_wt
336	mixture.Large_German_Cherry	SNP array	Mixture
337	mixture.LA2085	SNP array	Mixture
338	TS040.ceras.cultivar.Cerise_VFNT	Re-sequenced	Mixture	ENO_ins_abs	LC_wt	FAS_wt
339	mixture.CR250	SNP array	Mixture
340	mixture.VFNT_Cherry	SNP array	Mixture
341	TS628.ceras.Yellow_Cherry	Re-sequenced	Mixture	No_reads	LC_wt	FAS_wt
342	SLC_Peru_3.CR239	SNP array	Mixture
343	mixture.Gold_Nugget	SNP array	Mixture
344	TS098.ceras.cultivar.Gold_Nugget	Re-sequenced	Mixture	ENO_ins_abs	LC_wt	No_reads
345	mixture.CR268	SNP array	Mixture
346	mixture.CR259	SNP array	Mixture
347	mixture.RP75.59	SNP array	Mixture
348	mixture.CR234	SNP array	Mixture
349	TS227.ceras.cultivar.Atom	Re-sequenced	Mixture	ENO_ins_pres	No_reads	FAS_wt
350	mixture.ROD271	SNP array	Mixture
351	mixture.CR252	SNP array	Mixture
352	TS296.Slyc.Droplet	Re-sequenced	Mixture	ENO_ins_abs	LC_wt	FAS_wt
353	mixture.PI_564169	SNP array	Mixture
354	TS054.ceras.cultivar.cerise_rose	Re-sequenced	Mixture	ENO_ins_abs	LC_wt	FAS_wt
355	mixture.CR284	SNP array	Mixture
356	mixture.CR266	SNP array	Mixture
357	TS647.Slyc.Red_Alert	Re-sequenced	Mixture	ENO_ins_abs	LC_wt	FAS_wt
358	mixture.CR254	SNP array	Mixture
359	TS094.ceras.cultivar.Farthest_North	Re-sequenced	Mixture	ENO_ins_pres	LC_wt	No_reads
360	TS059.Slyc.Proc.EA02898	Re-sequenced	Mixture	ENO_ins_abs	LC_wt	FAS_wt
361	TS109.ceras.Cocktail.EA02660	Re-sequenced	Mixture	ENO_ins_abs	LC_wt	FAS_wt
362	SLC_1.NCEBR.5	SNP array	Mixture
363	mixture.CR257	SNP array	Mixture
364	mixture.NC2C	SNP array	Mixture
365	TS295.ceras.LatAmCult.Puna	Re-sequenced	Mixture	ENO_ins_abs	LC_het	No_reads
366	mixture.BGV012625	SNP array	Mixture
367	mixture.LA483	SNP array	Mixture
368	mixture.LA483_1	SNP array	Mixture
369	mixture.BGV006274	SNP array	Mixture
370	mixture.F8.RIL2_2007	SNP array	Mixture
371	mixture.F8.RIL1_2007	SNP array	Mixture
372	mixture.F8.RIL4_2007	SNP array	Mixture
373	mixture.F8.RIL3_2007	SNP array	Mixture
374	mixture.88003.62	SNP array	Mixture
375	mixture.F8.RIL6_2007	SNP array	Mixture
376	mixture.88003.81	SNP array	Mixture
377	SLL_fresh_1.NC123S	SNP array	Mixture
378	mixture.091004.15	SNP array	Mixture
379	mixture.CR341	SNP array	Mixture
380	mixture.CR240	SNP array	Mixture
381	TS231.ceras.cultivar.L285	Re-sequenced	Mixture	ENO_ins_abs	LC_wt	FAS_wt
382	mixture.SG07.328	SNP array	Mixture
383	TS004.Slyc.IL.Hawaii_7998	Re-sequenced	Mixture	ENO_ins_abs	LC_wt	FAS_wt
384	SLC_mixture.PI_340906	SNP array	Mixture
385	mixture.LA1701	SNP array	Mixture
386	TS087.ceras.LatAmCult.Trujillo	Re-sequenced	Mixture	ENO_ins_abs	No_reads	No_reads
387	TS532.ceras.Maglia_Rosa_Cherry	Re-sequenced	Mixture	ENO_ins_abs	LC_wt	FAS_wt
388	TS585.ceras.Chocolate_Cherry	Re-sequenced	Mixture	ENO_ins_abs	LC_wt	FAS_wt
389	RF029.Slyc.Black_Cherry	Re-sequenced	Mixture	ENO_ins_abs	LC_wt	FAS_wt
390	TS048.Slyc.Lrace_LatAmCult.Mexico_City	Re-sequenced	Mixture	ENO_ins_abs	LC_mut	FAS_mut
391	TS242.Slyc.LatAmCult.Ayacucho	Re-sequenced	Mixture	ENO_ins_abs	LC_mut	FAS_mut
392	TS256.Slyc.LatAmCult.LA2260	Re-sequenced	Slyc cer Andean	ENO_ins_abs	LC_wt	FAS_wt
393	TS129.ceras.LatAmCult.Moyobamba	Re-sequenced	Slyc cer Andean	ENO_ins_abs	LC_mut	FAS_wt
394	SLC_Peru_1.LA2845	SNP array	Slyc cer Andean
395	SLC_Peru_1.LA2254	SNP array	Slyc cer Andean
396	SLC_Peru_1.LA2843_r2	SNP array	Slyc cer Andean
397	SLC_Peru_1.LA2843_r1	SNP array	Slyc cer Andean
398	SLC_Peru_1.LA2208	SNP array	Slyc cer Andean
399	SLC_Peru_1.LA2312	SNP array	Slyc cer Andean
400	SLC_Peru_1.LA2312_comav	SNP array	Slyc cer Andean
401	SLC_Peru_1.LA2251	SNP array	Slyc cer Andean
402	SLC_Peru_1.LA2263	SNP array	Slyc cer Andean
403	SLC_Peru_1.LA2265	SNP array	Slyc cer Andean
404	SLC_Peru_3.LA1312	SNP array	Slyc cer Andean
405	SLC_Peru_3.LA1307	SNP array	Slyc cer Andean
406	TS057.ceras.LA1307	Re-sequenced	Slyc cer Andean	ENO_ins_abs	LC_wt	FAS_wt
407	SLC_Peru_3.CR112	SNP array	Slyc cer Andean
408	SLC_Peru_3.PI_379003	SNP array	Slyc cer Andean
409	TS273.ceras.PE_63	Re-sequenced	Slyc cer Andean	ENO_ins_pres	LC_wt	FAS_wt
410	SLC_Peru_3.CR236	SNP array	Slyc cer Andean
411	TS056.ceras.LA1320	Re-sequenced	Slyc cer Andean	ENO_ins_abs	LC_wt	FAS_wt
412	SLL_vintage_2.LA1632	SNP array	Slyc cer Andean
413	SLC_Peru_3.LA2692_1	SNP array	Slyc cer Andean
414	SLC_Peru_3.CR237	SNP array	Slyc cer Andean
415	SLC_Peru_2.LA1291	SNP array	Slyc cer Andean
416	SLC_Peru_2.PI_378997	SNP array	Slyc cer Andean
417	TS426.ceras.cultivar.SAL345	Re-sequenced	Slyc cer Andean	ENO_ins_abs	LC_mut	FAS_wt
418	TS281.ceras.San_Martin_de_Pangoa	Re-sequenced	Slyc cer Andean	ENO_ins_abs	LC_mut	FAS_wt
419	SLC_mixture.LA2670	SNP array	Slyc cer Andean
420	TS061.ceras.Huayvaruni	Re-sequenced	Slyc cer Andean	ENO_ins_abs	LC_het	FAS_wt
421	conflicting classification.CR157	SNP array	Slyc cer Andean
422	SLC_world.LA2411	SNP array	Slyc cer Andean
423	SLC_world.LA2664	SNP array	Slyc cer Andean
424	conflicting classification.LA2076	SNP array	Slyc cer Andean
425	SLC_vintage.PI387854	SNP array	Slyc cer Andean
426	SLC_mixture.LA2393	SNP array	Slyc cer Andean
427	SLC_mixture.LA2626	SNP array	Slyc cer Andean
428	TS158.ceras.PE_67	Re-sequenced	Slyc cer Andean	ENO_ins_pres	LC_mut	FAS_wt
429	SLC_Colombia.CR119	SNP array	Slyc cer Andean
430	SLC_Peru_3.CR116	SNP array	Slyc cer Andean
431	SLC_Peru_3.CR111	SNP array	Slyc cer Andean
432	TS149.ceras.LatAmCult.Villa_Hermosa	Re-sequenced	Slyc cer Andean	ENO_ins_abs	No_reads	No_reads
433	TS148.ceras.Pfacchayoc	Re-sequenced	Slyc cer Andean	ENO_ins_pres	LC_mut	FAS_wt
434	TS096.ceras.LA1456	Re-sequenced	Slyc cer Andean	ENO_ins_abs	No_reads	No_reads
435	SLC_SP_Peru.LA2690	SNP array	Slyc cer Andean
436	TS301.ceras.Santa_Cruz_near_Shintuyo	Re-sequenced	Slyc cer Andean	No_reads	No_reads	No_reads
437	SLC_SP_Peru.LA2688	SNP array	Slyc cer Andean
438	SLC_SP_Peru.LA2686	SNP array	Slyc cer Andean
439	mixture.NC265.1_93_.3.4	SNP array	Slyc cer Andean
440	SLC_SP_Peru.BGV007992	SNP array	Slyc cer Andean
441	TS223.ceras.LA2675	Re-sequenced	Slyc cer Andean	ENO_ins_abs	No_reads	No_reads
442	mixture.LA1909	SNP array	Slyc cer Andean
443	RF037.Slyc.LA1324	Re-sequenced	Slyc cer Andean	ENO_ins_abs	LC_wt	FAS_wt
444	TS034.ceras.LA2675	Re-sequenced	Slyc cer Andean	ENO_ins_abs	LC_wt	FAS_wt
445	SLC_SP_Peru.CR158	SNP array	Slyc cer Andean
446	SLC_SP_Peru.LA2675	SNP array	Slyc cer Andean
447	SLC_SP_Peru.LA2675_comav	SNP array	Slyc cer Andean
448	SLC_SP_Peru.LA2633	SNP array	Slyc cer Andean
449	SLC_SP_Peru.LA2632	SNP array	Slyc cer Andean
450	TS221.ceras.Jalapa	Re-sequenced	Slyc cer Andean	ENO_ins_abs	LC_mut	FAS_wt
451	SLC_Peru_2.LA1549_comav	SNP array	Slyc cer Andean
452	SLC_Peru_2.LA1569	SNP array	Slyc cer Andean
453	SLC_Peru_2.LA1549	SNP array	Slyc cer Andean
454	SLC_Peru_2.LA2079	SNP array	Slyc cer Andean
455	TS066.ceras.H707	Re-sequenced	Slyc cer Andean	ENO_ins_abs	LC_mut	FAS_wt
456	SLC_Peru_2.LA1388_inra	SNP array	Slyc cer Andean
457	SLC_Peru_2.LA1388	SNP array	Slyc cer Andean
458	SLC_Peru_2.CR099	SNP array	Slyc cer Andean
459	SLC_Peru_2.PI_129142	SNP array	Slyc cer Andean
460	SLC_Peru_2.BGV007979	SNP array	Slyc cer Andean
461	SLC_Peru_3.PI126942	SNP array	Slyc cer Andean
462	mixture.CR156	SNP array	Slyc cer Andean
463	mixture.CR083	SNP array	Slyc cer Andean
464	SLL_vintage_2.CR078	SNP array	Slyc cer Andean
465	TS091.ceras.cultivar.N2759_Enano	Re-sequenced	Slyc cer Andean	ENO_ins_abs	No_reads	No_reads
466	SLC_Peru_2.CR148	SNP array	Slyc cer Andean
467	SLC_Peru_2.LA2078	SNP array	Slyc cer Andean
468	SLC_Peru_3.CR136	SNP array	Slyc cer Andean
469	SLC_Peru_3.LA1953	SNP array	Slyc cer Andean
470	SLC_Peru_2.PI_127820	SNP array	Slyc cer Andean
471	TS247.ceras.cultivar.N795_Pescio	Re-sequenced	Slyc cer Andean	ENO_ins_abs	LC_wt	FAS_mut
472	mixture.CR290	SNP array	Slyc cer Andean
473	mixture.CR292	SNP array	Slyc cer Andean
474	TS205.ceras.cultivar.8_bis	Re-sequenced	Slyc cer Andean	ENO_ins_abs	LC_wt	FAS_wt
475	SLC_Wva106.CR058	SNP array	Slyc cer Andean
476	TS119.ceras.Wva_106	Re-sequenced	Slyc cer Andean	ENO_ins_abs	LC_mut	FAS_wt
477	mixture.PI_114490	SNP array	Slyc cer Andean
478	SLC_mixture.CR090	SNP array	Slyc cer Andean
479	SLC_mixture.CR088	SNP array	Slyc cer Andean
480	SLC_Peru_2.CR070	SNP array	Slyc cer Andean
481	TS026.ceras.cultivar	Re-sequenced	Slyc cer Andean	ENO_ins_abs	LC_wt	FAS_wt
482	SLC_world.CR291	SNP array	Slyc cer Andean
483	TS070.ceras.cultivar.Pyriforme	Re-sequenced	Slyc cer Andean	ENO_ins_abs	LC_wt	FAS_wt
484	SLC_world.BGV003139	SNP array	Slyc cer Andean
485	SLC_world.BGV003109	SNP array	Slyc cer Andean
486	SLC_world.BGV003115	SNP array	Slyc cer Andean
487	SLC_world.BGV013676	SNP array	Slyc cer Andean
488	SLC_world.BGV003058	SNP array	Slyc cer Andean
489	SLC_world.BGV003120	SNP array	Slyc cer Andean
490	SLC_world.BGV003125	SNP array	Slyc cer Andean
491	SLC_world.CR241	SNP array	Slyc cer Andean
492	SLC_world.CR247	SNP array	Slyc cer Andean
493	SLC_world.CR089	SNP array	Slyc cer Andean
494	SLC_world.LA2077	SNP array	Slyc cer Andean
495	TS250.ceras.EA03539	Re-sequenced	Slyc cer Andean	ENO_ins_abs	LC_wt	FAS_wt
496	TS618.ceras.Riesentraube	Re-sequenced	Slyc cer Andean	ENO_ins_abs	LC_wt	FAS_wt
497	TS025.ceras.cultivar.Clementine	Re-sequenced	Slyc cer Andean	ENO_ins_abs	LC_wt	FAS_wt
498	SLC_world.CR277	SNP array	Slyc cer Andean
499	SLC_world.CR235	SNP array	Slyc cer Andean
500	SLC_world.CR275	SNP array	Slyc cer Andean
501	TS230.ceras.cultivar.Cerise_Ildi	Re-sequenced	Slyc cer Andean	ENO_ins_abs	No_reads	No_reads
502	RF014.Slyc.Iidi	Re-sequenced	Slyc cer Andean	ENO_ins_abs	LC_wt	FAS_wt
503	SLC_vintage.CR104	SNP array	Slyc cer Andean
504	TS118.ceras.LatAmCult.Santa_Cruz_Galapagos	Re-sequenced	Slyc cer Andean	ENO_ins_abs	LC_mut	No_reads
505	SLL_vintage_2.LA172	SNP array	Slyc cer Andean
506	TS032.ceras.LatAmCult.Santa_Cruz	Re-sequenced	Slyc cer Andean	ENO_ins_abs	LC_mut	FAS_wt
507	SLC_Peru_3.BGV006877	SNP array	Slyc cer Andean
508	SLC_Peru_3.CR107	SNP array	Slyc cer Andean
509	TS289.ceras.LatAmCult.LA1244	Re-sequenced	Slyc cer Andean	ENO_ins_abs	LC_wt	FAS_wt
510	TS238.ceras.Macas	Re-sequenced	Slyc cer Andean	ENO_ins_abs	LC_wt	No_reads
511	SLC_LA2135.LA2135	SNP array	Slyc cer Andean
512	conflicting classification.CR161	SNP array	Slyc cer Andean
513	SLC_Ecuador_3.LA2126A	SNP array	Slyc cer Andean
514	SLC_Ecuador_3.BGV005912	SNP array	Slyc cer Andean
515	SLC_Ecuador_3.BGV006934	SNP array	Slyc cer Andean
516	SLC_Ecuador_3.BGV006931	SNP array	Slyc cer Andean
517	SLC_vintage.CR149	SNP array	Slyc cer Andean
518	TS053.ceras.LA2095	Re-sequenced	Slyc cer Andean	ENO_ins_abs	LC_mut	FAS_wt
519	SLC_mixture.CR288	SNP array	Slyc cer Andean
520	TS299.ceras.Bomboiza	Re-sequenced	Slyc cer Andean	ENO_ins_abs	LC_mut	FAS_wt
521	SLC_vintage.CR150	SNP array	Slyc cer Andean
522	SLC_vintage.LA2131	SNP array	Slyc cer Andean
523	SLC_Ecuador_1.CR115	SNP array	Slyc cer Andean
524	conflicting classification.PI_379051	SNP array	Slyc cer Andean
525	SLC_vintage.PI_129026	SNP array	Slyc cer Andean
526	SLC_vintage.PI_129033	SNP array	Slyc cer Andean
527	SLC_vintage.LA0410	SNP array	Slyc cer Andean
528	TS224.Slyc.Lrace_LatAmCult.Guayaquil	Re-sequenced	Slyc cer Andean	ENO_ins_abs	LC_mut	FAS_mut
529	SLC_Ecuador_1.BGV006777	SNP array	Slyc cer Andean
530	SLC_Ecuador_1.BGV006767	SNP array	Slyc cer Andean
531	SLC_Ecuador_1.BGV006753	SNP array	Slyc cer Andean
532	SLC_Ecuador_1.BGV006769	SNP array	Slyc cer Andean
533	SLC_Ecuador_1.BGV006792	SNP array	Slyc cer Andean
534	SLC_Ecuador_1.BGV006784	SNP array	Slyc cer Andean
535	SLC_Ecuador_1.BGV006783	SNP array	Slyc cer Andean
536	SLC_Ecuador_1.BGV006779	SNP array	Slyc cer Andean
537	SLC_Ecuador_1.BGV006825	SNP array	Slyc cer Andean
538	RF103.Slyc.LA1421	Re-sequenced	Slyc cer Andean	ENO_ins_abs	LC_het	FAS_wt
539	SLC_Ecuador_1.LA1420	SNP array	Slyc cer Andean
540	SLC_Ecuador_1.BGV006857	SNP array	Slyc cer Andean
541	SLC_mixture.ECU376BIS	SNP array	Slyc cer Andean
542	SLC_Ecuador_2.BGV006902	SNP array	Slyc cer Andean
543	SLC_Ecuador_2.BGV006233	SNP array	Slyc cer Andean
544	SLC_Ecuador_2.BGV006883	SNP array	Slyc cer Andean
545	SLC_Ecuador_2.BGV007023	SNP array	Slyc cer Andean
546	SLC_Ecuador_2.BGV006896	SNP array	Slyc cer Andean
547	SLC_Ecuador_2.BGV006905	SNP array	Slyc cer Andean
548	SLC_Ecuador_2.BGV006910	SNP array	Slyc cer Andean
549	SLC_Ecuador_2.BGV006867	SNP array	Slyc cer Andean
550	SLC_Ecuador_2.BGV006872	SNP array	Slyc cer Andean
551	SLC_Ecuador_2.BGV006865	SNP array	Slyc cer Andean
552	SLC_Ecuador_2.BGV006864	SNP array	Slyc cer Andean
553	SLC_Ecuador_2.BGV006869	SNP array	Slyc cer Andean
554	SLC_Ecuador_2.BGV006859	SNP array	Slyc cer Andean
555	SLC_Ecuador_2.BGV006881	SNP array	Slyc cer Andean
556	SLC_Ecuador_2.BGV006827	SNP array	Slyc cer Andean
557	SLC_Ecuador_2.BGV006875	SNP array	Slyc cer Andean
558	SLC_Ecuador_2.BGV006225	SNP array	Slyc cer Andean
559	SLL_vintage_2.BGV007702	SNP array	Slyc cer Andean
560	SLL_vintage_1.BGV007642	SNP array	Slyc cer Andean
561	SLL_vintage_1.BGV007791	SNP array	Slyc cer Andean
562	SLL_vintage_1.BGV007637	SNP array	Slyc cer Andean
563	TS284.ceras.Lrace.Cerazjnho	Re-sequenced	Slyc cer Andean	ENO_ins_abs	LC_wt	FAS_wt
564	TS286.ceras.Lrace.Allungato_piccolo	Re-sequenced	Slyc cer Andean	ENO_ins_abs	LC_wt	FAS_wt
565	SLC_world.CR145	SNP array	Slyc cer Andean
566	TS302.ceras.Upper_Parana	Re-sequenced	Slyc cer Andean	ENO_ins_abs	LC_wt	FAS_wt
567	SLC_world.CR276	SNP array	Slyc cer Andean
568	SLC_world.CR076	SNP array	Slyc cer Andean
569	TS027.ceras.cultivar.N135_Green_Gage	Re-sequenced	Slyc cer Andean	ENO_ins_abs	LC_wt	FAS_wt
570	TS537.ceras.Mexico_Midget	Re-sequenced	Slyc cer Andean	ENO_ins_abs	LC_wt	FAS_wt
571	RF005.Slyc.Galina	Re-sequenced	Slyc cer Andean	ENO_ins_abs	LC_wt	FAS_wt
572	SLL_vintage_1.CR087	SNP array	Slyc cer Andean
573	SLC_world.CR092	SNP array	Slyc cer Andean
574	SLL_Mesoamerica.Rumi_Banjan	SNP array	Slyc cer Andean
575	TS243.ceras.EA04228	Re-sequenced	Slyc cer Andean	ENO_ins_abs	LC_wt	FAS_wt
576	SLC_world.CR264	SNP array	Slyc cer Andean
577	TS552.ceras.Red_Pear	Re-sequenced	Slyc cer Andean	ENO_ins_abs	LC_wt	FAS_wt
578	TS615.ceras.Red_Fig_Tomato	Re-sequenced	Slyc cer Andean	ENO_ins_abs	LC_wt	FAS_wt
579	SLC_world.CR295	SNP array	Slyc cer Andean
580	SLC_world.CR049	SNP array	Slyc cer Andean
581	TS658.ceras.Yellow_Jelly_Bean	Re-sequenced	Slyc cer Andean	ENO_ins_abs	LC_wt	FAS_wt
582	SLC_world.CR269	SNP array	Slyc cer Andean
583	SLC_world.CR243	SNP array	Slyc cer Andean
584	SLC_world.PI92866	SNP array	Slyc cer Andean
585	RF032.Slyc.Chang_Li	Re-sequenced	Slyc cer Andean	ENO_ins_abs	LC_wt	FAS_wt
586	SLC_world.CR244	SNP array	Slyc cer Andean
587	SLC_world.Yellow_Pear	SNP array	Slyc cer Andean
588	TS063.ceras	Re-sequenced	Slyc cer Andean	ENO_ins_abs	LC_wt	FAS_wt
589	TS075.ceras.cultivar.Poire_jaune	Re-sequenced	Slyc cer Andean	ENO_ins_abs	LC_wt	FAS_wt
590	TS629.Slyc.Yellow_Pear	Re-sequenced	Slyc cer Andean	No_reads	LC_wt	FAS_wt
591	SLC_Colombia.BGV012627	SNP array	Slyc cer non-Andean
592	SLC_Colombia.L00167	SNP array	Slyc cer non-Andean
593	RF023.Slyc.EA05170	Re-sequenced	Slyc cer non-Andean	ENO_ins_abs	LC_wt	FAS_wt
594	SLC_Colombia.SUDL14	SNP array	Slyc cer non-Andean
595	SLC_Colombia.LA2783	SNP array	Slyc cer non-Andean
596	SLC_Colombia.CR238	SNP array	Slyc cer non-Andean
597	TS038.ceras.cultivar.PI129088	Re-sequenced	Slyc cer non-Andean	ENO_ins_abs	LC_mut	FAS_wt
598	SLC_Colombia.PI_155372	SNP array	Slyc cer non-Andean
599	SLC_Colombia.PI_129128	SNP array	Slyc cer non-Andean
600	SLC_LA2792.LA2792	SNP array	Slyc cer non-Andean
601	TS436.ceras.cultivar.BL359	Re-sequenced	Slyc cer non-Andean	ENO_ins_abs	LC_wt	FAS_wt
602	SLC_Sinaloa.BGV007927	SNP array	Slyc cer non-Andean
603	SLC_Sinaloa.BGV007931	SNP array	Slyc cer non-Andean
604	SLC_Sinaloa.BGV007928	SNP array	Slyc cer non-Andean
605	SLC_Sinaloa.BGV007929	SNP array	Slyc cer non-Andean
606	SLC_Mesoamerica.LA3136	SNP array	Slyc cer non-Andean
607	TS240.ceras.Arroyo_Rico	Re-sequenced	Slyc cer non-Andean	ENO_ins_abs	LC_wt	FAS_wt
608	SLC_Asia.PI_470262	SNP array	Slyc cer non-Andean
609	SLC_Asia.LA1668	SNP array	Slyc cer non-Andean
610	SLC_Asia.BGV012618	SNP array	Slyc cer non-Andean
611	TS065.ceras.LA1482	Re-sequenced	Slyc cer non-Andean	ENO_ins_abs	LC_wt	FAS_wt
612	SLC_Asia.LA2702	SNP array	Slyc cer non-Andean
613	SLC_Asia.L00177	SNP array	Slyc cer non-Andean
614	TS303.ceras.Los_Banos	Re-sequenced	Slyc cer non-Andean	No_reads	No_reads	No_reads
615	SLC_Asia.CR154	SNP array	Slyc cer non-Andean
616	SLC_Asia.LA2392	SNP array	Slyc cer non-Andean
617	SLC_Asia.BGV012634	SNP array	Slyc cer non-Andean
618	SLC_Asia.BGV012641	SNP array	Slyc cer non-Andean
619	TS594.ceras.Gold_Currant	Re-sequenced	Slyc cer non-Andean	ENO_ins_abs	LC_wt	FAS_wt
620	SLC_Peru_2.BGV000250	SNP array	Slyc cer non-Andean
621	SLC_world.CR080	SNP array	Slyc cer non-Andean
622	RF102.Slyc.LA4133	Re-sequenced	Slyc cer non-Andean	ENO_ins_abs	LC_wt	FAS_wt
623	SLC_world.CR121	SNP array	Slyc cer non-Andean
624	SLC_world.CR105	SNP array	Slyc cer non-Andean
625	SLC_world.CR147	SNP array	Slyc cer non-Andean
626	SLC_world.LA1622	SNP array	Slyc cer non-Andean
627	SLC_Ecuador_3.BGV006932	SNP array	Slyc cer non-Andean
628	TS120.ceras.EA01356	Re-sequenced	Slyc cer non-Andean	ENO_ins_abs	LC_wt	FAS_wt
629	SLC_world.BGV005895	SNP array	Slyc cer non-Andean
630	SLC_world.CR248	SNP array	Slyc cer non-Andean
631	SLC_world.CR096	SNP array	Slyc cer non-Andean
632	TS280.ceras.Cerise_du_sud_ouest_N2	Re-sequenced	Slyc cer non-Andean	ENO_ins_abs	LC_wt	FAS_wt
633	SLC_world.CR280	SNP array	Slyc cer non-Andean
634	SLC_world.CR263	SNP array	Slyc cer non-Andean
635	SLC_world.CR262	SNP array	Slyc cer non-Andean
636	SLC_Peru_2.CR155	SNP array	Slyc cer non-Andean
637	TS202.ceras.LatAmCult.LA2402	Re-sequenced	Slyc cer non-Andean	ENO_ins_abs	No_reads	No_reads
638	SLC_Mesoamerica.CR146	SNP array	Slyc cer non-Andean
639	SLC_Mesoamerica.LA1620	SNP array	Slyc cer non-Andean
640	TS229.ceras.LA1620	Re-sequenced	Slyc cer non-Andean	ENO_ins_abs	LC_wt	FAS_wt
641	SLC_Mesoamerica.PI406781	SNP array	Slyc cer non-Andean
642	SLC_Mesoamerica.BGV012635	SNP array	Slyc cer non-Andean
643	SLC_Mesoamerica.CR081	SNP array	Slyc cer non-Andean
644	SLC_Costa_Rica.CR202	SNP array	Slyc cer non-Andean
645	TS036.ceras.cultivar.PI187002_1	Re-sequenced	Slyc cer non-Andean	ENO_ins_abs	LC_wt	FAS_wt
646	SLC_Mesoamerica.BGV007942	SNP array	Slyc cer non-Andean
647	SLC_Mesoamerica.PI438556	SNP array	Slyc cer non-Andean
648	SLC_Mesoamerica.LA1545	SNP array	Slyc cer non-Andean
649	SLC_Mesoamerica.BGV007859	SNP array	Slyc cer non-Andean
650	SLC_Mesoamerica.CR091	SNP array	Slyc cer non-Andean
651	TS219.ceras.Lrace.Mobalcon	Re-sequenced	Slyc cer non-Andean	ENO_ins_abs	LC_wt	FAS_wt
652	SLC_Mesoamerica.LA1623	SNP array	Slyc cer non-Andean
653	TS154.ceras.Muna	Re-sequenced	Slyc cer non-Andean	ENO_ins_abs	LC_wt	FAS_wt
654	TS196.Slyc.Proc.N020212	Re-sequenced	Slyc cer non-Andean	ENO_ins_abs	No_reads	No_reads
655	SLC_Mesoamerica.CR199	SNP array	Slyc cer non-Andean
656	TS035.ceras.tomate_Richters	Re-sequenced	Slyc cer non-Andean	ENO_ins_abs	LC_wt	FAS_wt
657	TS233.ceras.LatAmCult.LA1218	Re-sequenced	Slyc cer non-Andean	ENO_ins_abs	No_reads	FAS_wt
658	TS165.ceras.LatAmCult.Veracruz	Re-sequenced	Slyc cer non-Andean	ENO_ins_abs	LC_wt	FAS_wt
659	SLC_Mesoamerica.CR056	SNP array	Slyc cer non-Andean
660	TS222.Spim.Wva_700	Re-sequenced	Slyc cer non-Andean	ENO_ins_abs	No_reads	No_reads
661	SLC_Mesoamerica.PSPL153	SNP array	Slyc cer non-Andean
662	TS432.Spim.PI270449	Re-sequenced	Slyc cer non-Andean	ENO_het	LC_wt	FAS_wt
663	SLC_Mesoamerica.LA1457	SNP array	Slyc cer non-Andean
664	TS181.ceras.LA1457	Re-sequenced	Slyc cer non-Andean	ENO_ins_abs	LC_wt	FAS_wt
665	SLC_Mesoamerica.CATIE19247	SNP array	Slyc cer non-Andean
666	SLC_Mesoamerica.BGV007901	SNP array	Slyc cer non-Andean
667	SLC_Mesoamerica.BGV007907	SNP array	Slyc cer non-Andean
668	SLC_Mesoamerica.BGV007912	SNP array	Slyc cer non-Andean
669	SLC_Mesoamerica.BGV007906	SNP array	Slyc cer non-Andean
670	TS536.ceras.Matts_Wild_Cherry	Re-sequenced	Slyc cer non-Andean	ENO_ins_abs	LC_wt	FAS_wt
671	SLC_Mesoamerica.BGV007918	SNP array	Slyc cer non-Andean
672	SLC_Mesoamerica.BGV007913	SNP array	Slyc cer non-Andean
673	SLC_Mesoamerica.LA1703	SNP array	Slyc cer non-Andean
674	SLC_Mesoamerica.LA1455	SNP array	Slyc cer non-Andean
675	SLC_Mesoamerica.LA1464	SNP array	Slyc cer non-Andean
676	TS031.ceras.LA1464	Re-sequenced	Slyc cer non-Andean	ENO_ins_abs	LC_wt	FAS_wt
677	SLC_Mesoamerica.CATIE11106	SNP array	Slyc cer non-Andean
678	SLC_Mesoamerica.CR103	SNP array	Slyc cer non-Andean
679	SLC_Mesoamerica.PI452284	SNP array	Slyc cer non-Andean
680	SLC_Mesoamerica.LA1621	SNP array	Slyc cer non-Andean
681	SLC_Mesoamerica.PI406823	SNP array	Slyc cer non-Andean
682	SLC_Mesoamerica.LA1512	SNP array	Slyc cer non-Andean
683	SLC_Mesoamerica.PI406835	SNP array	Slyc cer non-Andean
684	SLC_vintage.PI_129084	SNP array	Slyc cer non-Andean
685	TS214.Slyc.Lrace.Panama	Re-sequenced	Slyc cer non-Andean	ENO_ins_abs	No_reads	No_reads
686	SLC_vintage.PI_196297	SNP array	Slyc cer non-Andean
687	SLC_Ecuador_3.PI487625	SNP array	Slyc cer non-Andean
688	SLL_Mesoamerica.LA1208	SNP array	Slyc cer non-Andean
689	SLL_Mesoamerica.BGV007900	SNP array	Slyc cer non-Andean
690	SLL_Mesoamerica.BGV007899	SNP array	Slyc cer non-Andean
691	SLC_Mesoamerica.PI_270408	SNP array	Slyc cer non-Andean
692	TS069.Slyc.LatAmCult.Huachinango	Re-sequenced	Slyc cer non-Andean	ENO_ins_abs	LC_mut	FAS_wt
693	SLC_Mesoamerica.BGV007898	SNP array	Slyc cer non-Andean
694	SLC_Mesoamerica.BGV007895	SNP array	Slyc cer non-Andean
695	SLC_Mesoamerica.BGV007905	SNP array	Slyc cer non-Andean
696	SLC_Mesoamerica.BGV007894	SNP array	Slyc cer non-Andean
697	SLL_Mesoamerica.CR086	SNP array	Slyc cer non-Andean
698	SLC_world.CR082	SNP array	Slyc cer non-Andean
699	SLL_Mesoamerica.cc9	SNP array	Slyc cer non-Andean
700	SLL_Mesoamerica.CR094	SNP array	Slyc cer non-Andean
701	TS107.ceras.Turrialba	Re-sequenced	Slyc cer non-Andean	ENO_ins_abs	No_reads	No_reads
702	SLC_Costa_Rica.CR293	SNP array	Slyc cer non-Andean
703	TS106.ceras.cultivar	Re-sequenced	Slyc cer non-Andean	ENO_ins_abs	LC_wt	FAS_wt
704	TS105.ceras.EA01448	Re-sequenced	Slyc cer non-Andean	ENO_ins_abs	LC_mut	FAS_wt
705	SLC_Costa_Rica.CR144	SNP array	Slyc cer non-Andean
706	SLC_Costa_Rica.LA1542	SNP array	Slyc cer non-Andean
707	SLC_Costa_Rica.PI406761	SNP array	Slyc cer non-Andean
708	SLC_Costa_Rica.CATIE9073	SNP array	Slyc cer non-Andean
709	SLC_Costa_Rica.LA1712	SNP array	Slyc cer non-Andean
710	SLC_Costa_Rica.CATIE11746	SNP array	Slyc cer non-Andean
711	SLL_Mesoamerica.VIR3847	SNP array	Slyc cer non-Andean
712	SLC_Asia.CR017	SNP array	Slyc cer non-Andean
713	SLC_Asia.Purple_Clabash	SNP array	Slyc cer non-Andean
714	SLC_Asia.pas16401	SNP array	Slyc cer non-Andean
715	SLC_Asia.CR142	SNP array	Slyc cer non-Andean
716	TS189.ceras.cultivar.Nagcarlang	Re-sequenced	Slyc cer non-Andean	ENO_ins_abs	LC_mut	FAS_wt
717	SLC_world.CR084	SNP array	Slyc cer non-Andean
718	SLC_Asia.CR286	SNP array	Slyc cer non-Andean
719	SLC_world.CR289	SNP array	Slyc cer non-Andean
720	SLC_Asia.CR274	SNP array	Slyc cer non-Andean
721	TS257.ceras.cultivar.Marpha_N2	Re-sequenced	Slyc cer non-Andean	No_reads	No_reads	No_reads
722	TS083.ceras.cultivar.EA01953	Re-sequenced	Slyc cer non-Andean	ENO_ins_abs	LC_mut	FAS_wt
723	TS029.ceras.cultivar	Re-sequenced	Slyc cer non-Andean	ENO_ins_abs	LC_mut	FAS_wt
724	TS067.ceras.Cocktail.EA02304	Re-sequenced	Slyc cer non-Andean	ENO_ins_abs	LC_mut	FAS_wt
725	SLC_Costa_Rica.CATIE18628	SNP array	Slyc cer non-Andean
726	SLL_Mesoamerica.PAS16653	SNP array	Slyc cer non-Andean
727	SLL_Mesoamerica.BGV004588	SNP array	Slyc cer non-Andean
728	TS659.Slyc.Oaxacan_Pink	Re-sequenced	Slyc cer non-Andean	ENO_ins_abs	LC_mut	FAS_mut
729	TS541.Slyc.Oaxacan_Pink	Re-sequenced	Slyc cer non-Andean	ENO_ins_abs	LC_mut	FAS_mut
730	SLL_vintage_1.Tomate	SNP array	Slyc cer non-Andean
731	SLL_Mesoamerica.Sao_Paulo	SNP array	Slyc cer non-Andean
732	SLL_Mesoamerica.CR075	SNP array	Slyc cer non-Andean
733	SLL_Mesoamerica.cc39.2	SNP array	Slyc cer non-Andean
734	TS028.ceras.N347_Yablochnyi	Re-sequenced	Slyc cer non-Andean	ENO_ins_abs	LC_wt	FAS_wt
735	SLL_Mesoamerica.Zapotec_Pink_Ribbed	SNP array	Slyc cer non-Andean
736	TS569.Slyc.Zapotec	Re-sequenced	Slyc cer non-Andean	ENO_ins_abs	LC_wt	FAS_mut
737	SLL_Mesoamerica.Rinon_PI_118783	SNP array	Slyc cer non-Andean
738	TS084.ceras	Re-sequenced	Slyc cer non-Andean	ENO_ins_abs	LC_mut	FAS_wt
739	TS184.Slyc.Tarapoto	Re-sequenced	Slyc cer non-Andean	ENO_ins_abs	LC_mut	FAS_mut
740	SLC_Peru_2.BGV007988	SNP array	Slyc cer non-Andean
741	SLC_Peru_2.LA2309	SNP array	Slyc cer non-Andean
742	SLC_Peru_2.CR152	SNP array	Slyc cer non-Andean
743	TS304.ceras.LatAmCult.Tarapoto	Re-sequenced	Slyc cer non-Andean	ENO_ins_abs	LC_mut	FAS_wt
744	SLC_Peru_2.LA1654	SNP array	Slyc cer non-Andean
745	SLL_vintage_2.LA1655	SNP array	Slyc cer non-Andean
746	TS150.Slyc.Lrace_LatAmCult.Tarapoto	Re-sequenced	Slyc cer non-Andean	ENO_ins_abs	LC_mut	FAS_mut
747	SLC_Peru_2.LA2278	SNP array	Slyc cer non-Andean
748	TS298.ceras.San_Francisco	Re-sequenced	Slyc cer non-Andean	ENO_ins_abs	LC_mut	No_reads
749	SLC_Peru_2.CR153	SNP array	Slyc cer non-Andean
750	SLC_Peru_2.LA2308	SNP array	Slyc cer non-Andean
751	RF043.Slyc.LYC2910	Re-sequenced	Slyc cer non-Andean	ENO_ins_abs	LC_wt	FAS_wt
752	SLC_world.VIR3479	SNP array	Slyc cer non-Andean
753	SLL_Mesoamerica.Rinon_PI_98097	SNP array	Slyc cer non-Andean
754	SLL_Mesoamerica.VIR3494	SNP array	Slyc cer non-Andean
755	SLC_world.Peron	SNP array	Slyc cer non-Andean
756	SLC_world.CR139	SNP array	Slyc cer non-Andean
757	TS131.ceras.cultivar.Cuba_Plum	Re-sequenced	Slyc cer non-Andean	ENO_ins_abs	LC_wt	FAS_wt
758	RF035.Slyc.Wheatleys_Frost_Resist	Re-sequenced	Slyc cer non-Andean	ENO_ins_abs	LC_wt	FAS_wt
759	SLL_Mesoamerica.CR100	SNP array	Slyc cer non-Andean
760	SLL_Mesoamerica.VIR3180	SNP array	Slyc cer non-Andean
761	SLL_Mesoamerica.VIR3507	SNP array	Slyc cer non-Andean
762	SLC_1.BGV007888	SNP array	Slyc cer non-Andean
763	SLL_Mesoamerica.BGV007869	SNP array	Slyc cer non-Andean
764	SLL_Mesoamerica.PI_270430	SNP array	Slyc cer non-Andean
765	SLL_Mesoamerica.BGV007939	SNP array	Slyc cer non-Andean
766	SLL_Mesoamerica.PI406972	SNP array	Slyc cer non-Andean
767	SLL_Mesoamerica.BGV007854	SNP array	Slyc cer non-Andean
768	SLL_Mesoamerica.BGV007867	SNP array	Slyc cer non-Andean
769	TS249.Slyc.Lrace_LatAmCult.Merida	Re-sequenced	Slyc cer non-Andean	ENO_ins_abs	LC_mut	FAS_wt
770	TS153.Slyc.Lrace_LatAmCult.Xol_Languna	Re-sequenced	Slyc cer non-Andean	ENO_ins_abs	No_reads	No_reads
771	SLL_Mesoamerica.BGV007932	SNP array	Slyc cer non-Andean
772	RF036.Slyc.PI311117	Re-sequenced	Slyc cer non-Andean	ENO_ins_abs	LC_wt	FAS_wt
773	SLL_Mesoamerica.PI_272703	SNP array	Slyc cer non-Andean
774	SLL_Mesoamerica.LA0767	SNP array	Slyc cer non-Andean
775	SLL_Mesoamerica.Voyage	SNP array	Slyc cer non-Andean
776	TS041.Slyc.Cocktail.EA02435	Re-sequenced	Slyc cer non-Andean	ENO_ins_abs	LC_mut	FAS_wt
777	SLC_mixture.CR064	SNP array	Slyc Vintage
778	mixture.CR006	SNP array	Slyc Vintage
779	TS287.ceras.Cocktail.EA00915	Re-sequenced	Slyc Vintage	ENO_ins_abs	LC_het	FAS_mut
780	TS562.Slyc.Three_Sisters	Re-sequenced	Slyc Vintage	No_reads	LC_mut	FAS_wt
781	TS089.Slyc.Proc.EA01185	Re-sequenced	Slyc Vintage	ENO_ins_abs	LC_wt	FAS_mut
782	TS520.Slyc.Glacier	Re-sequenced	Slyc Vintage	ENO_ins_abs	LC_wt	FAS_mut
783	TS506.ceras.Chadwick_Cherry	Re-sequenced	Slyc Vintage	ENO_ins_abs	LC_wt	FAS_mut
784	mixture.CR354	SNP array	Slyc Vintage
785	TS557.Slyc.Stupice	Re-sequenced	Slyc Vintage	ENO_ins_abs	LC_wt	FAS_mut
786	TS064.ceras.Cocktail.EA03525	Re-sequenced	Slyc Vintage	ENO_ins_pres	LC_mut	FAS_wt
787	mixture.CR256	SNP array	Slyc Vintage
788	TS258.ceras.cultivar.Minibel	Re-sequenced	Slyc Vintage	ENO_ins_pres	LC_mut	FAS_wt
789	SLL_vintage_1.VIR3291	SNP array	Slyc Vintage
790	TS619.Slyc.Silvery_Fir_Tree	Re-sequenced	Slyc Vintage	ENO_ins_abs	LC_mut	FAS_wt
791	TS112.Slyc.Proc.EA03083	Re-sequenced	Slyc Vintage	ENO_ins_abs	LC_mut	FAS_wt
792	TS090.Slyc.Cocktail.EA02753	Re-sequenced	Slyc Vintage	ENO_ins_abs	LC_mut	FAS_wt
793	TS555.Slyc.Skorospelka_Red	Re-sequenced	Slyc Vintage	ENO_ins_abs	LC_mut	FAS_wt
794	TS047.Slyc.Proc.EA01960	Re-sequenced	Slyc Vintage	ENO_ins_abs	LC_mut	FAS_wt
795	TS175.Slyc.Proc.EA03586	Re-sequenced	Slyc Vintage	ENO_ins_pres	LC_mut	FAS_wt
796	TS100.Slyc.Proc.EA03456	Re-sequenced	Slyc Vintage	ENO_ins_abs	LC_mut	FAS_wt
797	SLL_vintage_1.T1693	SNP array	Slyc Vintage
798	SLL_vintage_1.LA1996	SNP array	Slyc Vintage
799	TS159.Slyc.Proc.EA03028	Re-sequenced	Slyc Vintage	ENO_ins_abs	LC_mut	FAS_wt
800	SLL_early_breed.CR129	SNP array	Slyc Vintage
801	SLL_early_breed.cc7	SNP array	Slyc Vintage
802	TS167.Slyc.Lrace_LatAmCult.Tegucigalpa	Re-sequenced	Slyc Vintage	ENO_ins_abs	LC_mut	FAS_wt
803	TS268.Slyc.cultivar.EA01915	Re-sequenced	Slyc Vintage	No_reads	No_reads	No_reads
804	RF012.Slyc.Sonata	Re-sequenced	Slyc Vintage	ENO_ins_pres	LC_wt	FAS_wt
805	mixture.CR005	SNP array	Slyc Vintage
806	SLL_early_breed.Mogeor_1	SNP array	Slyc Vintage
807	SLL_early_breed.CR270	SNP array	Slyc Vintage
808	SLL_early_breed.PAS12594	SNP array	Slyc Vintage
809	RF011.Slyc.Allround	Re-sequenced	Slyc Vintage	ENO_ins_abs	LC_wt	FAS_wt
810	TS043.Slyc.FrMarkt.Moneymaker	Re-sequenced	Slyc Vintage	ENO_ins_pres	LC_wt	FAS_wt
811	TS095.Slyc.FrMarkt.Moneymaker	Re-sequenced	Slyc Vintage	ENO_ins_pres	LC_wt	FAS_wt
812	SLL_early_breed.Moneymaker	SNP array	Slyc Vintage
813	SLL_early_breed.money_2	SNP array	Slyc Vintage
814	SLL_early_breed.money_1	SNP array	Slyc Vintage
815	SLL_early_breed.money_3	SNP array	Slyc Vintage
816	SLL_early_breed.Money_0	SNP array	Slyc Vintage
817	TS183.Slyc.Proc.EA02764	Re-sequenced	Slyc Vintage	ENO_ins_pres	LC_wt	FAS_wt
818	SLL_early_breed.cc4	SNP array	Slyc Vintage
819	TS002.Slyc.VintFrMarkt.Moneymaker	Re-sequenced	Slyc Vintage	ENO_ins_pres	LC_wt	FAS_wt
820	RF001.Slyc.Moneymaker	Re-sequenced	Slyc Vintage	ENO_ins_pres	LC_wt	FAS_wt
821	TS535.Slyc.Matina	Re-sequenced	Slyc Vintage	ENO_ins_abs	LC_wt	FAS_wt
822	TS176.Slyc.Proc.EA02669	Re-sequenced	Slyc Vintage	ENO_ins_abs	LC_wt	No_reads
823	SLL_early_breed.Juane_Flammee	SNP array	Slyc Vintage
824	TS599.Slyc.Jaune_Flammee	Re-sequenced	Slyc Vintage	ENO_ins_abs	LC_wt	FAS_wt
825	TS568.Slyc.Yellow_Perfection	Re-sequenced	Slyc Vintage	ENO_ins_abs	LC_wt	FAS_wt
826	RF002.Slyc.Alisa_Craig	Re-sequenced	Slyc Vintage	ENO_ins_pres	LC_wt	FAS_wt
827	SLL_early_breed.LA0533	SNP array	Slyc Vintage
828	TS155.Slyc.VintFrMarkt_Monogenic.Condine_Red	Re-sequenced	Slyc Vintage	No_reads	LC_mut	No_reads
829	SLL_early_breed.Devon_Surprise	SNP array	Slyc Vintage
830	TS563.Slyc.Tigerella_Orange	Re-sequenced	Slyc Vintage	No_reads	LC_wt	FAS_wt
831	TS232.Slyc.Proc.EA00951	Re-sequenced	Slyc Vintage	No_reads	LC_wt	FAS_wt
832	TS142.Slyc.VintageCult.Roma	Re-sequenced	Slyc Vintage	ENO_ins_pres	LC_wt	FAS_wt
833	SLL_early_breed.CR055	SNP array	Slyc Vintage
834	SLL_early_breed.LA3163	SNP array	Slyc Vintage
835	TS009.Slyc.VintFrMarkt.Ailsa_Craig	Re-sequenced	Slyc Vintage	ENO_ins_pres	LC_wt	FAS_wt
836	SLC_1.OR11	SNP array	Slyc Vintage
837	mixture.P20.3.1	SNP array	Slyc Vintage
838	mixture.CR261	SNP array	Slyc Vintage
839	SLL_vintage_1.CR351	SNP array	Slyc Vintage
840	TS215.Slyc.cultivar.Vrbikanske_Nizke	Re-sequenced	Slyc Vintage	ENO_ins_abs	No_reads	FAS_wt
841	TS132.Slyc.VintFrMarkt.Primabel	Re-sequenced	Slyc Vintage	ENO_ins_abs	LC_mut	FAS_wt
842	TS255.Slyc.Proc.EA03002	Re-sequenced	Slyc Vintage	ENO_ins_pres	LC_mut	FAS_wt
843	TS192.Slyc.VintageCult.Severianin	Re-sequenced	Slyc Vintage	ENO_ins_abs	LC_mut	FAS_wt
844	SLL_vintage_1.CR030	SNP array	Slyc Vintage
845	SLL_vintage_1.Severianin	SNP array	Slyc Vintage
846	TS130.Slyc.ModFrMarkt.Severianin	Re-sequenced	Slyc Vintage	ENO_ins_abs	No_reads	No_reads
847	TS236.Slyc.Proc.EA02732	Re-sequenced	Slyc Vintage	ENO_ins_abs	No_reads	FAS_wt
848	TS180.Slyc.Proc.EA02728	Re-sequenced	Slyc Vintage	ENO_ins_abs	LC_mut	FAS_wt
849	TS297.Slyc.PI291344	Re-sequenced	Slyc Vintage	No_reads	LC_mut	No_reads
850	TS593.Slyc.German_Red_Strawberry	Re-sequenced	Slyc Vintage	ENO_ins_abs	LC_mut	FAS_wt
851	TS508.ceras.Cherry_Roma	Re-sequenced	Slyc Vintage	ENO_ins_abs	LC_mut	FAS_wt
852	TS274.Slyc.Cocktail_Proc.EA03613	Re-sequenced	Slyc Vintage	No_reads	No_reads	FAS_wt
853	TS114.Slyc.Proc.EA01982	Re-sequenced	Slyc Vintage	ENO_ins_abs	LC_mut	FAS_wt
854	TS082.Slyc.Proc.EA03274	Re-sequenced	Slyc Vintage	ENO_ins_abs	LC_wt	No_reads
855	TS270.Slyc.EA03174	Re-sequenced	Slyc Vintage	No_reads	No_reads	No_reads
856	TS637.Slyc.F1.Better_Bush_VFN	Re-sequenced	Slyc Vintage	ENO_ins_abs	LC_mut	FAS_wt
857	TS551.Slyc.Red_House_Free_Standing	Re-sequenced	Slyc Vintage	ENO_ins_abs	LC_mut	FAS_wt
858	TS172.Slyc.Proc.PI280060	Re-sequenced	Slyc Vintage	ENO_ins_abs	LC_mut	FAS_wt
859	TS544.Slyc.Oregon_Spring_Bush	Re-sequenced	Slyc Vintage	ENO_ins_abs	LC_mut	FAS_wt
860	RF008.Slyc.Johns_big_orange	Re-sequenced	Slyc Vintage	ENO_ins_pres	LC_mut	FAS_wt
861	TS511.Slyc.Crimson_Sprinter	Re-sequenced	Slyc Vintage	ENO_ins_abs	LC_mut	FAS_wt
862	TS285.Slyc.Proc.PI303752	Re-sequenced	Slyc Vintage	ENO_ins_abs	LC_mut	FAS_wt
863	SLL_vintage/fresh.Heinz_1370	SNP array	Slyc Vintage
864	RF040.Slyc.ES_58_Heinz	Re-sequenced	Slyc Vintage	ENO_ins_abs	LC_mut	FAS_wt
865	TS583.Slyc.Burbank	Re-sequenced	Slyc Vintage	ENO_ins_abs	LC_mut	FAS_wt
866	TS046.Slyc.Proc.EA01237	Re-sequenced	Slyc Vintage	No_reads	LC_het	FAS_wt
867	SLL_vintage/fresh.CATIE20249	SNP array	Slyc Vintage
868	TS060.Slyc.VintFrMarkt.New_Yorker	Re-sequenced	Slyc Vintage	ENO_ins_abs	LC_mut	FAS_wt
869	TS126.Slyc.EA01903	Re-sequenced	Slyc Vintage	ENO_ins_abs	No_reads	No_reads
870	SLL_vintage_1.LYC473	SNP array	Slyc Vintage
871	SLL_vintage_1.Cotaxtla_I	SNP array	Slyc Vintage
872	TS587.Slyc.Double_Rich	Re-sequenced	Slyc Vintage	ENO_ins_abs	LC_mut	FAS_wt
873	mixture.CR360	SNP array	Slyc Vintage
874	TS521.Slyc.Green_Zebra	Re-sequenced	Slyc Vintage	ENO_ins_abs	LC_mut	FAS_wt
875	TS293.Slyc.Cocktail_Proc.EA03439	Re-sequenced	Slyc Vintage	ENO_ins_abs	LC_mut	FAS_wt
876	SLL_vintage_1.MLE334	SNP array	Slyc Vintage
877	SLL_vintage_1.MLE344	SNP array	Slyc Vintage
878	TS288.Slyc.Proc.EA04236	Re-sequenced	Slyc Vintage	ENO_ins_abs	LC_mut	FAS_wt
879	TS625.Slyc.Wapsipinicon_Peach	Re-sequenced	Slyc Vintage	ENO_ins_abs	LC_mut	FAS_wt
880	TS515.Slyc.Garden_Peach	Re-sequenced	Slyc Vintage	ENO_ins_abs	LC_mut	FAS_wt
881	TS111.Slyc.Proc.EA01270	Re-sequenced	Slyc Vintage	ENO_ins_abs	LC_mut	FAS_wt
882	SLL_vintage_1.Abel	SNP array	Slyc Vintage
883	TS579.Slyc.Black_Prince	Re-sequenced	Slyc Vintage	ENO_ins_abs	LC_mut	FAS_wt
884	TS540.Slyc.Nyagous	Re-sequenced	Slyc Vintage	ENO_ins_abs	LC_mut	FAS_wt
885	SLL_vintage_1.BGV004628	SNP array	Slyc Vintage
886	TS194.Slyc.LA3238	Re-sequenced	Slyc Vintage	ENO_ins_abs	LC_mut	FAS_mut
887	SLL_vintage_1.LA3238	SNP array	Slyc Vintage
888	TS049.Slyc.VintProc.Earliana	Re-sequenced	Slyc Vintage	ENO_ins_abs	No_reads	No_reads
889	SLL_vintage_1.VIR3644	SNP array	Slyc Vintage
890	TS152.Slyc.Lrace_LatAmCult.Santa_Cruz_B	Re-sequenced	Slyc Vintage	ENO_ins_abs	LC_wt	FAS_wt
891	SLL_vintage_1.CR302	SNP array	Slyc Vintage
892	SLL_vintage_1.CR138	SNP array	Slyc Vintage
893	SLL_vintage/fresh.1091.Chonto_21	SNP array	Slyc Vintage
894	TS218.Slyc.cultivar.Santa_Clara_5800	Re-sequenced	Slyc Vintage	ENO_ins_abs	LC_wt	FAS_wt
895	SLL_vintage_1.LYC1903	SNP array	Slyc Vintage
896	SLL_early_breed.Ailsa_Craig	SNP array	Slyc Vintage
897	SLL_vintage_1.RomaVF	SNP array	Slyc Vintage
898	TS093.Slyc.Proc.EA01002	Re-sequenced	Slyc Vintage	ENO_ins_abs	LC_wt	FAS_wt
899	TS006.Slyc.VintProc.San_Marzano	Re-sequenced	Slyc Vintage	ENO_ins_abs	LC_wt	FAS_wt
900	SLL_vintage_1.San_Marzano	SNP array	Slyc Vintage
901	SLL_vintage_1.BGV007923	SNP array	Slyc Vintage
902	SLL_vintage_1.CR051	SNP array	Slyc Vintage
903	SLL_vintage_1.UPV29814	SNP array	Slyc Vintage
904	SLL_vintage_1.LYC1891	SNP array	Slyc Vintage
905	SLL_vintage_1.King_Humbert	SNP array	Slyc Vintage
906	TS264.Slyc.VintFrMarkt.King_Humbert_1	Re-sequenced	Slyc Vintage	No_reads	No_reads	No_reads
907	SLL_vintage_1.CR020	SNP array	Slyc Vintage
908	SLL_vintage_1.Black_Plum	SNP array	Slyc Vintage
909	SLL_vintage_1.Stupice	SNP array	Slyc Vintage
910	SLC_1.MLE335	SNP array	Slyc Vintage
911	TS099.ceras.Celsior	Re-sequenced	Slyc Vintage	ENO_ins_abs	LC_wt	FAS_wt
912	SLC_world.CR281	SNP array	Slyc Vintage
913	SLC_world.CR271	SNP array	Slyc Vintage
914	TS088.Slyc.Cocktail.EA01804	Re-sequenced	Slyc Vintage	ENO_ins_abs	LC_wt	FAS_wt
915	SLC_world.CR287	SNP array	Slyc Vintage
916	TS283.ceras.cultivar.Cisterno	Re-sequenced	Slyc Vintage	ENO_ins_abs	LC_wt	FAS_wt
917	SLL_vintage_1.T1697	SNP array	Slyc Vintage
918	TS271.ceras.Lrace.Linosa	Re-sequenced	Slyc Vintage	No_reads	No_reads	No_reads
919	RF031.Slyc.Winter_Tipe	Re-sequenced	Slyc Vintage	ENO_ins_abs	LC_wt	FAS_wt
920	SLL_vintage_1.T1003	SNP array	Slyc Vintage
921	TS252.ceras.Cocktail.EA01802	Re-sequenced	Slyc Vintage	ENO_ins_abs	LC_wt	FAS_wt
922	SLC_world.CR285	SNP array	Slyc Vintage
923	SLC_world.CR278	SNP array	Slyc Vintage
924	SLL_vintage_1.D._Olvia_x_Industria	SNP array	Slyc Vintage
925	SLL_vintage_1.UPV2909	SNP array	Slyc Vintage
926	SLL_vintage_1.BGV005628	SNP array	Slyc Vintage
927	SLL_vintage_1.LYC1888	SNP array	Slyc Vintage
928	SLL_vintage_1.BGV005436	SNP array	Slyc Vintage
929	SLL_vintage_1.UPV7757	SNP array	Slyc Vintage
930	TS203.Slyc.Lrace.Bell_pepper_like	Re-sequenced	Slyc Vintage	ENO_ins_abs	LC_mut	FAS_wt
931	SLL_vintage_1.Yellow_Stuffer_david	SNP array	Slyc Vintage
932	SLL_vintage_1.Yellow_Stuffer	SNP array	Slyc Vintage
933	TS136.Slyc.Vito	Re-sequenced	Slyc Vintage	ENO_ins_abs	No_reads	No_reads
934	SLL_vintage_1.Principe_Borghese	SNP array	Slyc Vintage
935	TS206.Slyc.VintFrMarkt.Prince_Borghese	Re-sequenced	Slyc Vintage	No_reads	No_reads	No_reads
936	TS125.Slyc.Proc.EA00422	Re-sequenced	Slyc Vintage	ENO_ins_abs	LC_het	FAS_mut
937	TS213.ceras.EA01784	Re-sequenced	Slyc Vintage	ENO_ins_abs	LC_wt	FAS_wt
938	SLL_vintage_1.PI_124035	SNP array	Slyc Vintage
939	RF041.Slyc.Slyc_Dolmalik	Re-sequenced	Slyc Vintage	ENO_ins_abs	LC_mut	FAS_mut
940	SLL_vintage_1.PI_65023	SNP array	Slyc Vintage
941	SLL_vintage_1.CL198	SNP array	Slyc Vintage
942	SLL_vintage_1.PAS11512	SNP array	Slyc Vintage
943	TS072.ceras.VintageCult.Principe_Borghese	Re-sequenced	Slyc Vintage	ENO_ins_abs	LC_wt	FAS_wt
944	TS290.ceras.cultivar.N2257_Dikorastushii	Re-sequenced	Slyc Vintage	No_reads	No_reads	No_reads
945	SLL_vintage_1.CR079	SNP array	Slyc Vintage
946	SLL_vintage_1.cc37.2	SNP array	Slyc Vintage
947	TS294.ceras.cultivar.N933	Re-sequenced	Slyc Vintage	ENO_ins_abs	LC_mut	FAS_wt
948	TS639.Slyc.Orangnic_Paul_Robeson_Heriloom	Re-sequenced	Slyc Vintage	ENO_ins_abs	LC_het	FAS_wt
949	TS610.ceras.Pink_Ping_Pong	Re-sequenced	Slyc Vintage	ENO_ins_abs	LC_mut	FAS_wt
950	TS611.Slyc.Prize_of_the_Trials_Cherry	Re-sequenced	Slyc Vintage	ENO_ins_abs	LC_wt	FAS_wt
951	TS564.ceras.Tommy_Toe	Re-sequenced	Slyc Vintage	ENO_ins_abs	LC_wt	FAS_wt
952	TS526.ceras.Large_Red_Cherry	Re-sequenced	Slyc Vintage	ENO_ins_abs	LC_wt	FAS_wt
953	SLL_vintage_1.PI_406759	SNP array	Slyc Vintage
954	TS505.Slyc.Brandywine	Re-sequenced	Slyc Vintage	ENO_ins_abs	LC_wt	FAS_wt
955	TS603.Slyc.Marvel_Striped	Re-sequenced	Slyc Vintage	ENO_ins_abs	LC_mut	FAS_wt
956	SLL_vintage_1.White_Queen	SNP array	Slyc Vintage
957	SLL_vintage_1.PI_647532	SNP array	Slyc Vintage
958	TS030.ceras.LA1204	Re-sequenced	Slyc Vintage	ENO_ins_abs	LC_wt	FAS_wt
959	TS135.Slyc.Lrace_LatAmCult.Hacienda_Rosario	Re-sequenced	Slyc Vintage	ENO_ins_abs	LC_mut	FAS_mut
960	TS559.Slyc.Super_Sioux	Re-sequenced	Slyc Vintage	ENO_ins_abs	LC_mut	FAS_het
961	TS616.Slyc.Red_Star	Re-sequenced	Slyc Vintage	ENO_ins_abs	LC_mut	FAS_mut
962	TS550.Slyc.Red_Calabash	Re-sequenced	Slyc Vintage	ENO_ins_abs	LC_mut	FAS_mut
963	RF088.Slyc.Bloody_Butcher	Re-sequenced	Slyc Vintage	ENO_ins_abs	LC_mut	FAS_mut
964	TS261.Slyc.LA1511	Re-sequenced	Slyc Vintage	ENO_ins_abs	LC_wt	FAS_wt
965	TS173.Slyc.EA03611	Re-sequenced	Slyc Vintage	ENO_ins_abs	LC_wt	FAS_wt
966	TS102.Slyc.Proc.EA03673	Re-sequenced	Slyc Vintage	ENO_ins_abs	LC_het	FAS_wt
967	TS512.Slyc.Czech_Bush_Red	Re-sequenced	Slyc Vintage	ENO_ins_abs	LC_mut	FAS_wt
968	SLL_vintage_1.LA3243	SNP array	Slyc Vintage
969	SLL_vintage_1.Prospero	SNP array	Slyc Vintage
970	SLC_1.CR260	SNP array	Slyc Vintage
971	TS193.Slyc.Lrace.Pantano_dArdea	Re-sequenced	Slyc Vintage	ENO_ins_abs	LC_het	FAS_mut
972	TS117.Slyc.Lrace.Scatolone_di_bolsena	Re-sequenced	Slyc Vintage	ENO_ins_abs	LC_mut	FAS_wt
973	SLL_vintage_1.CR135	SNP array	Slyc Vintage
974	TS005.Slyc.VintFrMarkt.Edkawi	Re-sequenced	Slyc Vintage	ENO_ins_abs	LC_mut	FAS_mut
975	TS137.Slyc.Lrace.Spagnoletta	Re-sequenced	Slyc Vintage	ENO_ins_abs	LC_het	FAS_mut
976	SLL_vintage/fresh.BGV005416	SNP array	Slyc Vintage
977	TS533.Slyc.Marmande_VFA	Re-sequenced	Slyc Vintage	ENO_ins_abs	LC_mut	FAS_mut
978	RF094.Slyc.Marmande	Re-sequenced	Slyc Vintage	ENO_ins_abs	LC_mut	FAS_mut
979	SLL_vintage_1.CR022	SNP array	Slyc Vintage
980	TS051.Slyc	Re-sequenced	Slyc Vintage	ENO_ins_abs	LC_mut	FAS_mut
981	TS073.Slyc.Quarantino	Re-sequenced	Slyc Vintage	ENO_ins_abs	LC_mut	FAS_mut
982	SLL_vintage_1.Pomodoro	SNP array	Slyc Vintage
983	SLL_vintage_1.Costoluto_Genovese	SNP array	Slyc Vintage
984	TS163.Slyc.VintFrMarkt.Marmande	Re-sequenced	Slyc Vintage	ENO_ins_abs	LC_mut	FAS_mut
985	SLL_vintage_1.LA1504	SNP array	Slyc Vintage
986	SLL_vintage_1.CL247	SNP array	Slyc Vintage
987	SLL_vintage_1.PAS9488	SNP array	Slyc Vintage
988	TS113.Slyc.Proc.EA01198	Re-sequenced	Slyc Vintage	ENO_ins_abs	LC_mut	FAS_wt
989	TS177.Slyc.Proc.EA01155	Re-sequenced	Slyc Vintage	ENO_ins_abs	LC_mut	FAS_mut
990	RF018.Slyc.Dana	Re-sequenced	Slyc Vintage	ENO_ins_abs	LC_het	FAS_het
991	SLL_vintage_1.BGV000932	SNP array	Slyc Vintage
992	SLL_vintage_1.BGV003048	SNP array	Slyc Vintage
993	SLL_vintage_1.T984	SNP array	Slyc Vintage
994	TS259.Slyc.Proc.EA01712	Re-sequenced	Slyc Vintage	ENO_ins_pres	LC_mut	FAS_wt
995	TS556.Slyc.St_Pierre	Re-sequenced	Slyc Vintage	No_reads	LC_mut	FAS_wt
996	SLL_vintage_1.PAS10723	SNP array	Slyc Vintage
997	SLL_vintage_1.VIR3474	SNP array	Slyc Vintage
998	SLL_vintage_1.Burbank	SNP array	Slyc Vintage
999	SLL_vintage_1.Old_Brooks	SNP array	Slyc Vintage
1000	SLL_vintage_1.Druzba	SNP array	Slyc Vintage
1001	SLL_vintage_1.Rosa_o_Monserrat	SNP array	Slyc Vintage
1002	SLL_vintage_1.BGV000938	SNP array	Slyc Vintage
1003	SLL_vintage_1.CL94	SNP array	Slyc Vintage
1004	TS542.Slyc.Old_Brooks	Re-sequenced	Slyc Vintage	No_reads	LC_mut	FAS_wt
1005	TS514.Slyc.Early_Red_Chief	Re-sequenced	Slyc Vintage	ENO_ins_pres	LC_mut	FAS_wt
1006	TS546.Slyc.Peron_Sprayless	Re-sequenced	Slyc Vintage	ENO_ins_pres	LC_mut	FAS_wt
1007	TS589.Slyc.Druzba	Re-sequenced	Slyc Vintage	No_reads	LC_mut	FAS_wt
1008	TS561.Slyc.Thessaloniki	Re-sequenced	Slyc Vintage	ENO_ins_pres	LC_mut	FAS_wt
1009	RF096.Slyc.Thessaloniki	Re-sequenced	Slyc Vintage	ENO_ins_pres	LC_mut	FAS_wt
1010	RF004.Slyc.Rutgers	Re-sequenced	Slyc Vintage	ENO_ins_pres	LC_mut	FAS_wt
1011	SLL_vintage_1.LYC281	SNP array	Slyc Vintage
1012	TS122.Slyc.VintFrMarkt.Rutgers_maybe	Re-sequenced	Slyc Vintage	ENO_ins_abs	No_reads	No_reads
1013	SLL_vintage_1.Rutgers	SNP array	Slyc Vintage
1014	SLL_vintage_1.OH08.6405	SNP array	Slyc Vintage
1015	SLL_vintage_1.BGV000933	SNP array	Slyc Vintage
1016	SLL_vintage_1.BGV003887	SNP array	Slyc Vintage
1017	SLL_vintage_1.BGV005655	SNP array	Slyc Vintage
1018	SLL_vintage_1.VIR4197	SNP array	Slyc Vintage
1019	TS110.Slyc.PI93302	Re-sequenced	Slyc Vintage	ENO_ins_abs	LC_mut	FAS_mut
1020	SLL_vintage_1.ANL38_1	SNP array	Slyc Vintage
1021	TS251.Slyc.PI647249	Re-sequenced	Slyc Vintage	ENO_ins_abs	LC_mut	FAS_mut
1022	SLL_vintage_1.LC116	SNP array	Slyc Vintage
1023	SLL_vintage_1.LC127	SNP array	Slyc Vintage
1024	SLL_vintage_1.CL145	SNP array	Slyc Vintage
1025	TS580.Slyc.Black_Sea_Man	Re-sequenced	Slyc Vintage	ENO_ins_abs	LC_mut	FAS_mut
1026	TS608.Slyc.Paul_Robeson	Re-sequenced	Slyc Vintage	No_reads	LC_mut	FAS_mut
1027	SLL_vintage_1.Black_From_Tula	SNP array	Slyc Vintage
1028	TS578.Slyc.Black_Krim	Re-sequenced	Slyc Vintage	ENO_ins_abs	LC_mut	FAS_wt
1029	TS575.Slyc.Azoychka_Russian	Re-sequenced	Slyc Vintage	ENO_ins_abs	LC_mut	FAS_mut
1030	TS524.Slyc.Japanese_Black_Trifele	Re-sequenced	Slyc Vintage	ENO_ins_abs	LC_wt	FAS_mut
1031	TS160.Slyc.Proc.EA03533	Re-sequenced	Slyc Vintage	ENO_ins_abs	LC_mut	FAS_wt
1032	mixture.CR137	SNP array	Slyc Vintage
1033	SLL_vintage_1.UPV29739	SNP array	Slyc Vintage
1034	TS282.Slyc.Lrace.Ucra2	Re-sequenced	Slyc Vintage	ENO_ins_abs	LC_wt	FAS_wt
1035	TS642.Slyc.John_Baer	Re-sequenced	Slyc Vintage	ENO_ins_abs	LC_mut	FAS_wt
1036	SLL_vintage_1.PI_159009	SNP array	Slyc Vintage
1037	TS573.Slyc.Anna_Russian	Re-sequenced	Slyc Vintage	ENO_ins_abs	LC_mut	FAS_wt
1038	SLL_vintage_1.PARAGON	SNP array	Slyc Vintage
1039	TS643.Slyc.Livingstons_Paragon	Re-sequenced	Slyc Vintage	ENO_ins_abs	LC_mut	FAS_wt
1040	TS081.Slyc.Proc.EA02761	Re-sequenced	Slyc Vintage	ENO_ins_abs	LC_wt	FAS_wt
1041	TS530.Slyc.Livingstons_Golden_Queen	Re-sequenced	Slyc Vintage	ENO_ins_abs	LC_mut	FAS_wt
1042	TS188.Slyc.VintFrMarkt.Stone	Re-sequenced	Slyc Vintage	ENO_ins_abs	No_reads	No_reads
1043	SLL_vintage_1.Favorite	SNP array	Slyc Vintage
1044	SLL_vintage_1.PAS12597	SNP array	Slyc Vintage
1045	TS538.Slyc.Micado_Violettor	Re-sequenced	Slyc Vintage	ENO_ins_abs	LC_mut	FAS_wt
1046	TS201.Slyc.Lrace_LatAmCult.San_Salvador	Re-sequenced	Slyc Vintage	ENO_ins_abs	LC_mut	FAS_wt
1047	SLL_vintage_1.LA0925	SNP array	Slyc Vintage
1048	TS278.Slyc.VintProc.Early_Santa_Clara	Re-sequenced	Slyc Vintage	ENO_ins_abs	LC_mut	No_reads
1049	SLL_early_breed.MLE337	SNP array	Slyc Vintage
1050	SLC_Peru_3.LA2371	SNP array	Slyc Vintage
1051	SLL_vintage_1.MLE336	SNP array	Slyc Vintage
1052	TS086.Slyc.EA01684	Re-sequenced	Slyc Vintage	ENO_ins_abs	LC_mut	FAS_mut
1053	TS235.Slyc.Proc.EA00892	Re-sequenced	Slyc Vintage	ENO_ins_abs	No_reads	FAS_wt
1054	RF033.Slyc.Belmonte	Re-sequenced	Slyc Vintage	ENO_ins_abs	LC_mut	FAS_mut
1055	SLL_vintage/fresh.BGV006087	SNP array	Slyc Vintage
1056	TS237.Slyc.VintFrMarkt.Platense	Re-sequenced	Slyc Vintage	ENO_ins_abs	No_reads	No_reads
1057	SLL_vintage_1.Grushovka	SNP array	Slyc Vintage
1058	SLL_vintage_1.Hong_Kong	SNP array	Slyc Vintage
1059	TS076.Slyc.Proc.EA01230	Re-sequenced	Slyc Vintage	ENO_ins_abs	LC_mut	FAS_wt
1060	TS262.ceras.LA1247	Re-sequenced	Slyc Vintage	ENO_ins_abs	LC_wt	FAS_mut
1061	TS275.Slyc.Proc.EA01049	Re-sequenced	Slyc Vintage	No_reads	No_reads	No_reads
1062	RF034.Slyc.Tiffen_Mennonite	Re-sequenced	Slyc Vintage	ENO_ins_abs	LC_mut	FAS_mut
1063	RF019.Slyc.Large_Pink	Re-sequenced	Slyc Vintage	ENO_ins_abs	LC_mut	FAS_mut
1064	TS651.ceras.Isis_Candy	Re-sequenced	Slyc Vintage	ENO_ins_abs	LC_wt	FAS_mut
1065	TS523.Slyc.Hillbilly	Re-sequenced	Slyc Vintage	No_reads	No_reads	FAS_wt
1066	TS605.Slyc.Old_German	Re-sequenced	Slyc Vintage	ENO_ins_abs	LC_mut	FAS_mut
1067	TS566.Slyc.Watermelon_Beefsteak	Re-sequenced	Slyc Vintage	ENO_ins_abs	LC_mut	FAS_mut
1068	TS234.Slyc.Proc.EA01371	Re-sequenced	Slyc Vintage	ENO_ins_abs	LC_mut	FAS_mut
1069	TS539.Slyc.Mr_Stripey	Re-sequenced	Slyc Vintage	ENO_ins_abs	LC_mut	FAS_mut
1070	TS591.Slyc.Georgia_Streak	Re-sequenced	Slyc Vintage	ENO_ins_abs	LC_mut	FAS_mut
1071	TS613.Slyc.Rainbow	Re-sequenced	Slyc Vintage	No_reads	LC_mut	FAS_mut
1072	RF097.Slyc.Watermelon_beefsteak	Re-sequenced	Slyc Vintage	ENO_ins_abs	LC_mut	FAS_mut
1073	TS502.Slyc.Aunt_Rubys_German_Green	Re-sequenced	Slyc Vintage	ENO_ins_abs	LC_mut	FAS_mut
1074	TS597.Slyc.Great_White_Beefsteak	Re-sequenced	Slyc Vintage	ENO_ins_abs	LC_mut	FAS_mut
1075	TS525.Slyc.Kentucky_Beefsteak	Re-sequenced	Slyc Vintage	ENO_ins_abs	LC_mut	FAS_mut
1076	RF093.Slyc.Kentucky_Beefsteak	Re-sequenced	Slyc Vintage	ENO_ins_abs	LC_mut	FAS_mut
1077	TS174.Slyc.Proc.EA00304	Re-sequenced	Slyc Vintage	ENO_ins_abs	LC_mut	FAS_mut
1078	SLL_vintage_1.Orange_Strawberry	SNP array	Slyc Vintage
1079	TS645.Slyc.Orange_Oxheart	Re-sequenced	Slyc Vintage	ENO_ins_abs	LC_mut	FAS_mut
1080	TS607.Slyc.Orange_Strawberry	Re-sequenced	Slyc Vintage	ENO_ins_abs	LC_mut	FAS_mut
1081	TS646.Slyc.Persimmon_Orange	Re-sequenced	Slyc Vintage	ENO_ins_abs	LC_het	FAS_mut
1082	RF090.Slyc.Dixie_Golden_Giant	Re-sequenced	Slyc Vintage	ENO_ins_abs	LC_mut	FAS_mut
1083	TS571.Slyc.Amana_Orange	Re-sequenced	Slyc Vintage	ENO_ins_abs	LC_mut	FAS_mut
1084	TS588.Slyc.Dr_Wyches_Yellow	Re-sequenced	Slyc Vintage	ENO_ins_abs	LC_mut	FAS_mut
1085	TS513.Slyc.Dixie_Golden_Giant	Re-sequenced	Slyc Vintage	No_reads	LC_mut	FAS_mut
1086	TS055.Slyc.EA00448	Re-sequenced	Slyc Vintage	ENO_ins_abs	LC_mut	FAS_mut
1087	RF006.Slyc.Taxi	Re-sequenced	Slyc Vintage	ENO_ins_abs	LC_mut	FAS_mut
1088	TS600.Slyc.Kelloggs_Breakfast	Re-sequenced	Slyc Vintage	ENO_ins_abs	LC_mut	FAS_mut
1089	RF028.Slyc.The_Dutchman	Re-sequenced	Slyc Vintage	ENO_ins_abs	LC_mut	FAS_mut
1090	SLL_vintage_1.Tomate_del_lugar	SNP array	Slyc Vintage
1091	TS058.Slyc.Proc.EA03577	Re-sequenced	Slyc Vintage	ENO_ins_abs	LC_mut	FAS_mut
1092	TS198.Slyc.EA00512	Re-sequenced	Slyc Vintage	ENO_ins_abs	LC_mut	FAS_mut
1093	SLL_processing_1_1.BGV004580	SNP array	Slyc Vintage
1094	TS553.Slyc.Rose_Tomato	Re-sequenced	Slyc Vintage	ENO_ins_abs	LC_mut	FAS_mut
1095	TS519.Slyc.Giant_Oxheart	Re-sequenced	Slyc Vintage	ENO_ins_abs	LC_mut	FAS_mut
1096	SLL_vintage_1.UPV29815	SNP array	Slyc Vintage
1097	TS641.Slyc.Cuore_de_Toro	Re-sequenced	Slyc Vintage	ENO_ins_abs	LC_mut	FAS_mut
1098	SLL_Mesoamerica.A.1771	SNP array	Slyc Vintage
1099	SLL_vintage_1.Oxheart	SNP array	Slyc Vintage
1100	RF026.Slyc.Polish_Joe	Re-sequenced	Slyc Vintage	ENO_ins_abs	LC_mut	FAS_mut
1101	TS649.Slyc.Wins_All	Re-sequenced	Slyc Vintage	ENO_ins_abs	LC_mut	FAS_mut
1102	RF089.Slyc.Brandywine	Re-sequenced	Slyc Vintage	ENO_ins_abs	LC_mut	FAS_mut
1103	TS606.Slyc.Omars_Lebanese	Re-sequenced	Slyc Vintage	ENO_ins_abs	LC_mut	FAS_mut
1104	TS197.Slyc.Lrace.Libanese	Re-sequenced	Slyc Vintage	ENO_ins_abs	LC_mut	FAS_het
1105	TS139.Slyc.VintageCult.Red_Setter	Re-sequenced	Slyc Vintage	ENO_ins_abs	LC_wt	FAS_wt
1106	SLL_vintage_1.W.C_1537	SNP array	Slyc Vintage
1107	TS560.ceras.Thai_Pink_Cherry	Re-sequenced	Slyc Vintage	ENO_ins_abs	LC_wt	FAS_wt
1108	SLL_vintage_1.FILIPINAS2	SNP array	Slyc Vintage
1109	TS501.Slyc.Amish_Salad	Re-sequenced	Slyc Vintage	ENO_ins_abs	LC_wt	FAS_wt
1110	TS549.Slyc.Porter	Re-sequenced	Slyc Vintage	ENO_ins_abs	LC_wt	FAS_wt
1111	RF078.ceras.Porter	Re-sequenced	Slyc Vintage	ENO_ins_abs	LC_wt	FAS_wt
1112	SLL_Mesoamerica.Turrialba	SNP array	Slyc Vintage
1113	SLL_Mesoamerica.Ponderosa	SNP array	Slyc Vintage
1114	SLC_vintage.PI_128592	SNP array	Slyc Vintage
1115	SLL_vintage_1.UPV29817	SNP array	Slyc Vintage
1116	SLL_vintage_1.UPV29812	SNP array	Slyc Vintage
1117	TS170.Slyc.Lrace.Cuor_di_bue	Re-sequenced	Slyc Vintage	ENO_ins_abs	LC_wt	FAS_mut
1118	SLL_vintage_1.T1173	SNP array	Slyc Vintage
1119	TS044.Slyc.Lrace.A_pera_abruzzese	Re-sequenced	Slyc Vintage	ENO_ins_abs	LC_wt	FAS_mut
1120	TS169.Slyc.Lrace.Cuor_di_bue_di_Albenga	Re-sequenced	Slyc Vintage	ENO_ins_abs	LC_wt	FAS_mut
1121	SLL_vintage_1.UPV29816	SNP array	Slyc Vintage
1122	TS269.Slyc.Lrace.Canestrino	Re-sequenced	Slyc Vintage	No_reads	No_reads	No_reads
1123	RF030.Slyc.Anto	Re-sequenced	Slyc Vintage	ENO_ins_abs	LC_wt	FAS_mut
1124	TS624.Slyc.Vintage_Wine	Re-sequenced	Slyc Fresh	ENO_ins_abs	LC_mut	FAS_mut
1125	TS627.Slyc.Yellow_Brandywine	Re-sequenced	Slyc Fresh	ENO_ins_abs	LC_mut	FAS_mut
1126	TS596.Slyc.Golden_Ponderosa	Re-sequenced	Slyc Fresh	ENO_ins_abs	LC_mut	FAS_mut
1127	TS080.Slyc.Proc.EA01020	Re-sequenced	Slyc Fresh	ENO_ins_abs	LC_mut	No_reads
1128	TS517.Slyc.German_Queen	Re-sequenced	Slyc Fresh	ENO_ins_abs	LC_mut	FAS_mut
1129	TS621.Slyc.Soldacki	Re-sequenced	Slyc Fresh	ENO_ins_abs	LC_het	FAS_mut
1130	TS612.Slyc.Prudens_Purple	Re-sequenced	Slyc Fresh	ENO_ins_abs	LC_mut	FAS_mut
1131	TS504.Slyc.Bloody_Butcher	Re-sequenced	Slyc Fresh	ENO_ins_abs	LC_het	FAS_mut
1132	SLL_vintage_1.Brandywine	SNP array	Slyc Fresh
1133	TS592.Slyc.German_Johnson_Pink	Re-sequenced	Slyc Fresh	ENO_ins_abs	LC_mut	FAS_mut
1134	RF020.Slyc.LYC3153	Re-sequenced	Slyc Fresh	ENO_ins_abs	LC_mut	FAS_mut
1135	TS507.Slyc.Cherokee_Purple	Re-sequenced	Slyc Fresh	ENO_ins_abs	LC_mut	FAS_mut
1136	SLL_vintage/fresh.Cherokee_Purple	SNP array	Slyc Fresh
1137	TS650.Slyc.Bear_Creek	Re-sequenced	Slyc Fresh	ENO_ins_abs	LC_mut	FAS_mut
1138	TS101.Slyc.EA00369	Re-sequenced	Slyc Fresh	ENO_ins_abs	No_reads	No_reads
1139	SLL_vintage_1.CR272	SNP array	Slyc Fresh
1140	TS157.Slyc.Proc.EA03648	Re-sequenced	Slyc Fresh	ENO_ins_abs	LC_mut	FAS_wt
1141	SLL_vintage_1.Gold_Ball	SNP array	Slyc Fresh
1142	SLL_vintage/fresh.BGV004664	SNP array	Slyc Fresh
1143	TS161.Slyc.Proc.EA02586	Re-sequenced	Slyc Fresh	ENO_ins_abs	LC_mut	FAS_wt
1144	SLL_vintage_1.PI_124037	SNP array	Slyc Fresh
1145	SLL_vintage_1.Beauty	SNP array	Slyc Fresh
1146	SLL_vintage_1.BGV004667	SNP array	Slyc Fresh
1147	SLL_vintage_1.Amish_Paste	SNP array	Slyc Fresh
1148	SLL_vintage_1.BGV004672	SNP array	Slyc Fresh
1149	TS191.Slyc.Lrace.Francescano	Re-sequenced	Slyc Fresh	ENO_ins_abs	LC_mut	FAS_wt
1150	TS246.Slyc.Proc.EA00983	Re-sequenced	Slyc Fresh	ENO_ins_abs	LC_mut	FAS_wt
1151	SLL_vintage_1.Howard_German	SNP array	Slyc Fresh
1152	RF024.Slyc.Jersey_devil	Re-sequenced	Slyc Fresh	ENO_ins_abs	LC_mut	FAS_wt
1153	SLL_vintage_1.Opalka	SNP array	Slyc Fresh
1154	TS178.Slyc.Proc.PI513036	Re-sequenced	Slyc Fresh	ENO_ins_abs	LC_mut	FAS_wt
1155	SLL_vintage_1.PAS12934	SNP array	Slyc Fresh
1156	SLL_vintage_1.BGV005495	SNP array	Slyc Fresh
1157	SLL_vintage/fresh.BGV004652	SNP array	Slyc Fresh
1158	TS518.Slyc.Giant_Belgium	Re-sequenced	Slyc Fresh	ENO_ins_abs	LC_het	FAS_mut
1159	TS655.Slyc.Mortgage_Lifter	Re-sequenced	Slyc Fresh	ENO_ins_abs	LC_mut	FAS_mut
1160	TS547.Slyc.Ponderosa_Pink	Re-sequenced	Slyc Fresh	No_reads	LC_mut	FAS_mut
1161	TS503.Slyc.Black	Re-sequenced	Slyc Fresh	ENO_ins_abs	LC_mut	FAS_mut
1162	TS516.Slyc.German_Head	Re-sequenced	Slyc Fresh	ENO_ins_abs	LC_mut	FAS_mut
1163	RF091.Slyc.Giant_Belgium	Re-sequenced	Slyc Fresh	ENO_ins_abs	LC_mut	FAS_mut
1164	TS179.Slyc.Proc.EA01027	Re-sequenced	Slyc Fresh	ENO_ins_abs	LC_mut	FAS_wt
1165	SLL_vintage_1.WIR3595	SNP array	Slyc Fresh
1166	RF013.Slyc.Cross_Country	Re-sequenced	Slyc Fresh	ENO_ins_abs	LC_wt	FAS_wt
1167	TS185.Slyc.VintFrMarkt.B_L_35	Re-sequenced	Slyc Fresh	ENO_ins_abs	No_reads	No_reads
1168	SLL_vintage/fresh.BGV003034	SNP array	Slyc Fresh
1169	SLL_processing_1_1.CATIE10965	SNP array	Slyc Fresh
1170	SLL_processing_1_1.BGV007937	SNP array	Slyc Fresh
1171	SLL_processing_1_1.A.1770	SNP array	Slyc Fresh
1172	SLL_processing_1_1.BGV007896	SNP array	Slyc Fresh
1173	TS510.Slyc.Costoluto_Genovese	Re-sequenced	Slyc Fresh	ENO_ins_abs	LC_wt	FAS_wt
1174	TS042.Slyc.Proc.PI345565	Re-sequenced	Slyc Fresh	ENO_ins_abs	LC_het	FAS_wt
1175	TS548.Slyc.Ponderosa_Red	Re-sequenced	Slyc Fresh	ENO_ins_abs	LC_mut	FAS_mut
1176	TS604.Slyc.Mule_Team	Re-sequenced	Slyc Fresh	ENO_ins_abs	LC_mut	FAS_wt
1177	TS581.Slyc.Box_Car_Willie	Re-sequenced	Slyc Fresh	ENO_ins_abs	LC_mut	FAS_mut
1178	TS572.Slyc.Andrew_Raharts_Jumbo_Red	Re-sequenced	Slyc Fresh	No_reads	LC_mut	FAS_mut
1179	TS609.Slyc.Pineapple	Re-sequenced	Slyc Fresh	No_reads	LC_mut	FAS_wt
1180	TS595.Slyc.Golden_Jubilee	Re-sequenced	Slyc Fresh	ENO_ins_abs	LC_mut	FAS_wt
1181	TS543.Slyc.Orange_Queen	Re-sequenced	Slyc Fresh	ENO_ins_abs	LC_mut	FAS_wt
1182	TS584.Slyc.Caro_Rich	Re-sequenced	Slyc Fresh	ENO_ins_abs	LC_mut	FAS_wt
1183	TS644.Slyc.Moonglow	Re-sequenced	Slyc Fresh	No_reads	LC_mut	FAS_wt
1184	TS565.Slyc.Valencia	Re-sequenced	Slyc Fresh	ENO_ins_abs	LC_mut	FAS_wt
1185	TS558.Slyc.Sunray	Re-sequenced	Slyc Fresh	ENO_ins_abs	LC_mut	FAS_wt
1186	SLL_vintage/fresh.UC.N28	SNP array	Slyc Fresh
1187	SLL_vintage/fresh.T909	SNP array	Slyc Fresh
1188	TS045.Slyc.Proc.PI303718	Re-sequenced	Slyc Fresh	ENO_ins_abs	LC_mut	FAS_wt
1189	SLC_1.LA0797	SNP array	Slyc Fresh
1190	SLL_vintage_1.BGV003075	SNP array	Slyc Fresh
1191	SLL_vintage_1.BGV003032	SNP array	Slyc Fresh
1192	TS576.Slyc.Beefsteak	Re-sequenced	Slyc Fresh	ENO_ins_abs	LC_mut	FAS_wt
1193	TS166.Slyc.Lrace_LatAmCult.Piura	Re-sequenced	Slyc Fresh	ENO_ins_abs	No_reads	No_reads
1194	TS001.Slyc.VintProc.VF36	Re-sequenced	Slyc Fresh	ENO_ins_abs	LC_mut	FAS_wt
1195	SLL_vintage/fresh.Pearson	SNP array	Slyc Fresh
1196	TS128.Slyc.VintProc.Pearson_maybe	Re-sequenced	Slyc Fresh	ENO_ins_abs	LC_mut	FAS_wt
1197	SLL_vintage/fresh.T1708	SNP array	Slyc Fresh
1198	SLL_vintage/fresh.UC.MR20	SNP array	Slyc Fresh
1199	SLL_vintage/fresh.T.9	SNP array	Slyc Fresh
1200	SLL_vintage/fresh.T.5	SNP array	Slyc Fresh
1201	TS151.Slyc.ModFrMarkt.T_5	Re-sequenced	Slyc Fresh	ENO_ins_abs	LC_mut	FAS_wt
1202	SLL_vintage/fresh.UC.T338	SNP array	Slyc Fresh
1203	TS211.Slyc.ModFrMarkt.NC84173	Re-sequenced	Slyc Fresh	ENO_ins_abs	LC_mut	FAS_wt
1204	SLL_vintage/fresh.UC.TR51	SNP array	Slyc Fresh
1205	SLL_1.PT234	SNP array	Slyc Fresh
1206	TS602.Slyc.Lillians_Yellow_Heirloom	Re-sequenced	Slyc Fresh	ENO_ins_abs	LC_mut	FAS_wt
1207	TS636.Slyc.F1.Better_Boy	Re-sequenced	Slyc Fresh	ENO_ins_abs	LC_mut	FAS_wt
1208	TS577.Slyc.Black_Brandywine	Re-sequenced	Slyc Fresh	ENO_ins_abs	LC_mut	FAS_wt
1209	SLL_fresh_1.NC161L.1W_2007_	SNP array	Slyc Fresh
1210	TS012.Slyc.ModFrMarkt.yoku_improvement	Re-sequenced	Slyc Fresh	ENO_ins_abs	LC_mut	FAS_wt
1211	RF015.Slyc.Momatero	Re-sequenced	Slyc Fresh	ENO_ins_abs	LC_mut	FAS_wt
1212	TS305.Slyc.F1	Re-sequenced	Slyc Fresh	ENO_ins_abs	LC_mut	FAS_wt
1213	TS306.Slyc.F1	Re-sequenced	Slyc Fresh	ENO_ins_abs	LC_mut	FAS_wt
1214	TS011.Slyc.ModFrMarkt.KR2	Re-sequenced	Slyc Fresh	ENO_ins_abs	LC_mut	FAS_wt
1215	SLL_vintage/fresh.Zhongza_No._4	SNP array	Slyc Fresh
1216	SLL_fresh_1.Cherokee	SNP array	Slyc Fresh
1217	SLL_vintage/fresh.Tres_Cantos	SNP array	Slyc Fresh
1218	SLL_fresh_1.Tropic	SNP array	Slyc Fresh
1219	SLL_fresh_1.BGV003040	SNP array	Slyc Fresh
1220	SLL_vintage/fresh.BGV003036	SNP array	Slyc Fresh
1221	SLL_vintage/fresh.PAS4207	SNP array	Slyc Fresh
1222	TS634.Slyc.F1.BHN_589_VFFT	Re-sequenced	Slyc Fresh	ENO_ins_abs	LC_mut	FAS_wt
1223	TS272.Slyc.Proc.EA06878	Re-sequenced	Slyc Fresh	No_reads	No_reads	No_reads
1224	TS631.Slyc.F1.Celebrity_VFFNTA	Re-sequenced	Slyc Fresh	ENO_ins_abs	LC_mut	FAS_wt
1225	SLL_fresh_1.ARG77	SNP array	Slyc Fresh
1226	SLL_fresh_1.BGV005860	SNP array	Slyc Fresh
1227	TS653.Slyc.F1.Jetsonic_Hybrid	Re-sequenced	Slyc Fresh	ENO_ins_abs	LC_mut	FAS_wt
1228	TS633.Slyc.F1.Bush_Early_Girl_VFFNT	Re-sequenced	Slyc Fresh	ENO_ins_abs	LC_mut	FAS_wt
1229	SLL_vintage/fresh.Siletz	SNP array	Slyc Fresh
1230	SLL_vintage/fresh.Oregon_Spring	SNP array	Slyc Fresh
1231	TS554.Slyc.Santiam	Re-sequenced	Slyc Fresh	ENO_ins_abs	LC_mut	FAS_wt
1232	TS648.Slyc.Red_Brandywine	Re-sequenced	Slyc Fresh	ENO_ins_abs	LC_mut	FAS_wt
1233	SLL_vintage/fresh.Aker.s_West_Virginia	SNP array	Slyc Fresh
1234	SLL_vintage/fresh.pas16398	SNP array	Slyc Fresh
1235	TS522.Slyc.Gulf_State_Market	Re-sequenced	Slyc Fresh	ENO_ins_abs	LC_mut	FAS_wt
1236	SLL_vintage_1.Chih.mu.tao.se	SNP array	Slyc Fresh
1237	RF038.Slyc.Chih_Mu_Tao_Se	Re-sequenced	Slyc Fresh	ENO_ins_abs	LC_mut	FAS_wt
1238	SLL_vintage_1.CR324	SNP array	Slyc Fresh
1239	SLL_vintage_1.Kiyosu_No._2	SNP array	Slyc Fresh
1240	TS401.Slyc.IL	Re-sequenced	Slyc Fresh	ENO_ins_abs	LC_mut	FAS_wt
1241	SLL_vintage_1.PI_281553	SNP array	Slyc Fresh
1242	TS225.Slyc.Proc.PI330336	Re-sequenced	Slyc Fresh	ENO_ins_abs	LC_mut	FAS_wt
1243	TS529.Slyc.Livingstons_Globe	Re-sequenced	Slyc Fresh	ENO_ins_abs	LC_mut	FAS_wt
1244	TS531.Slyc.Livingstons_Stone	Re-sequenced	Slyc Fresh	ENO_ins_abs	LC_mut	FAS_wt
1245	SLL_vintage/fresh.Globe	SNP array	Slyc Fresh
1246	SLL_vintage/fresh.BGV004656	SNP array	Slyc Fresh
1247	SLL_vintage/fresh.Ohio11	SNP array	Slyc Fresh
1248	SLL_vintage/fresh.SG07.335	SNP array	Slyc Fresh
1249	SLL_vintage/fresh.Ohio_MR13	SNP array	Slyc Fresh
1250	TS534.Slyc.Martian_Giant	Re-sequenced	Slyc Fresh	ENO_ins_abs	LC_mut	FAS_wt
1251	TS200.Slyc.cultivar.Hot_set	Re-sequenced	Slyc Fresh	ENO_ins_abs	LC_mut	FAS_wt
1252	mixture.LA2378	SNP array	Slyc Fresh
1253	SLL_vintage/fresh.BGV007892	SNP array	Slyc Fresh
1254	SLL_vintage/fresh.CR319	SNP array	Slyc Fresh
1255	SLL_vintage/fresh.CR126	SNP array	Slyc Fresh
1256	TS241.Slyc.LatAmCult.Quito	Re-sequenced	Slyc Fresh	No_reads	No_reads	No_reads
1257	SLL_vintage/fresh.Campbell_28	SNP array	Slyc Fresh
1258	SLL_vintage/fresh.BGV004573	SNP array	Slyc Fresh
1259	TS567.Slyc.Wisconsin_55	Re-sequenced	Slyc Fresh	No_reads	LC_mut	FAS_wt
1260	SLL_vintage/fresh.Heinz1439	SNP array	Slyc Fresh
1261	TS574.Slyc.Arkansas_Traveler	Re-sequenced	Slyc Fresh	ENO_ins_abs	LC_mut	FAS_wt
1262	TS527.Slyc.Legend	Re-sequenced	Slyc Fresh	ENO_ins_abs	LC_mut	FAS_wt
1263	SLL_vintage/fresh.Legend	SNP array	Slyc Fresh
1264	SLL_vintage/fresh.Willamette_VF	SNP array	Slyc Fresh
1265	SLL_vintage/fresh.Medford_	SNP array	Slyc Fresh
1266	SLL_vintage/fresh.VIR4611	SNP array	Slyc Fresh
1267	SLL_vintage/fresh.NC140	SNP array	Slyc Fresh
1268	TS570.Slyc.Abraham_Lincoln_Original	Re-sequenced	Slyc Fresh	ENO_ins_abs	LC_mut	FAS_wt
1269	SLL_vintage/fresh.BGV007885	SNP array	Slyc Fresh
1270	SLL_vintage/fresh.BGV000931	SNP array	Slyc Fresh
1271	TS195.Slyc.VintFrMarkt.Ace	Re-sequenced	Slyc Fresh	No_reads	No_reads	No_reads
1272	mixture.071733.1	SNP array	Slyc Fresh
1273	SLL_fresh_2.091144.1	SNP array	Slyc Fresh
1274	SLL_fresh_2.091120.2	SNP array	Slyc Fresh
1275	SLL_fresh_2.091120.7	SNP array	Slyc Fresh
1276	SLL_fresh_2.091109.3	SNP array	Slyc Fresh
1277	mixture.091135.1	SNP array	Slyc Fresh
1278	SLL_fresh_2.091119.2	SNP array	Slyc Fresh
1279	SLL_vintage/fresh.VERDI	SNP array	Slyc Fresh
1280	TS400.Slyc.IL	Re-sequenced	Slyc Fresh	ENO_ins_abs	LC_mut	FAS_wt
1281	TS210.Slyc.ModFrMarkt.NC265_1_93_3_3	Re-sequenced	Slyc Fresh	ENO_ins_abs	LC_mut	FAS_wt
1282	TS307.Slyc.F1	Re-sequenced	Slyc Fresh	ENO_het	LC_het	FAS_wt
1283	SLL_1.Anastasia_F1	SNP array	Slyc Fresh
1284	TS309.Slyc.F1	Re-sequenced	Slyc Fresh	ENO_ins_abs	LC_het	FAS_wt
1285	TS308.Slyc.F1	Re-sequenced	Slyc Fresh	ENO_ins_abs	LC_het	FAS_wt
1286	TS316.Slyc.F1	Re-sequenced	Slyc Fresh	ENO_het	LC_mut	FAS_wt
1287	TS315.Slyc.F1	Re-sequenced	Slyc Fresh	ENO_het	LC_mut	FAS_wt
1288	TS312.Slyc.F1	Re-sequenced	Slyc Fresh	ENO_het	LC_mut	FAS_wt
1289	TS310.Slyc.F1	Re-sequenced	Slyc Fresh	ENO_het	LC_het	FAS_wt
1290	SLL_vintage/fresh.BGV004582	SNP array	Slyc Fresh
1291	TS052.Slyc.cultivar.05_4126	Re-sequenced	Slyc Fresh	No_reads	LC_mut	No_reads
1292	TS313.Slyc.F1	Re-sequenced	Slyc Fresh	ENO_ins_abs	LC_het	FAS_wt
1293	TS314.Slyc.F1	Re-sequenced	Slyc Fresh	ENO_ins_abs	LC_het	FAS_wt
1294	TS311.Slyc.F1	Re-sequenced	Slyc Fresh	ENO_ins_abs	LC_wt	FAS_wt
1295	SLL_vintage/fresh.MERLIN	SNP array	Slyc Fresh
1296	TS656.Slyc.F1.Parks_Whopper	Re-sequenced	Slyc Fresh	ENO_ins_abs	LC_mut	FAS_wt
1297	TS103.Slyc.EA00389	Re-sequenced	Slyc Fresh	ENO_ins_abs	LC_mut	FAS_wt
1298	mixture.CR273	SNP array	Slyc Fresh
1299	SLL_vintage/fresh.PAS16667	SNP array	Slyc Fresh
1300	TS622.Slyc.Sub_Arctic_Plenty	Re-sequenced	Slyc Fresh	No_reads	LC_wt	FAS_wt
1301	SLL_1.PAS16651	SNP array	Slyc Fresh
1302	SLL_1.CR003	SNP array	Slyc Fresh
1303	TS162.Slyc.Proc.EA03463	Re-sequenced	Slyc Fresh	ENO_ins_abs	LC_mut	FAS_wt
1304	TS168.Slyc.Lrace.Da_appendere	Re-sequenced	Slyc Fresh	ENO_ins_abs	LC_wt	FAS_wt
1305	SLL_1.RioGrande	SNP array	Slyc Fresh
1306	SLL_1.PT206	SNP array	Slyc Fresh
1307	SLL_1.CR021	SNP array	Slyc Fresh
1308	SLL_1.RioGrande_david	SNP array	Slyc Fresh
1309	TS263.Slyc.Proc.Rio_Grande	Re-sequenced	Slyc Fresh	No_reads	No_reads	No_reads
1310	mixture.Fla._8344	SNP array	Slyc Fresh
1311	SLL_fresh_1.Fla._8083	SNP array	Slyc Fresh
1312	mixture.Fla._726	SNP array	Slyc Fresh
1313	SLL_fresh_1.Fla._8000	SNP array	Slyc Fresh
1314	mixture.Fla._7600	SNP array	Slyc Fresh
1315	SLL_fresh_1.Fla._8646	SNP array	Slyc Fresh
1316	SLL_fresh_1.Fla._7060	SNP array	Slyc Fresh
1317	TS204.Slyc.ModFrMarkt.Florida_7060	Re-sequenced	Slyc Fresh	ENO_ins_abs	LC_mut	FAS_wt
1318	SLL_fresh_1.Fla._8059	SNP array	Slyc Fresh
1319	TS640.Slyc.FL8059	Re-sequenced	Slyc Fresh	ENO_ins_abs	LC_mut	FAS_wt
1320	SLL_fresh_1.Fla._7907B	SNP array	Slyc Fresh
1321	TS635.Slyc.F1.Tasti_Lee_VFFF	Re-sequenced	Slyc Fresh	ENO_ins_abs	LC_mut	FAS_wt
1322	TS638.Slyc.F1.Solar_Fire_VFFF	Re-sequenced	Slyc Fresh	ENO_ins_abs	LC_mut	FAS_wt
1323	SLL_fresh_1.Fla._8111BH	SNP array	Slyc Fresh
1324	SLL_fresh_1.Fla._7481	SNP array	Slyc Fresh
1325	SLL_fresh_1.Fla._7547	SNP array	Slyc Fresh
1326	TS143.Slyc.ModFrMarkt.Florida_7547	Re-sequenced	Slyc Fresh	ENO_ins_abs	No_reads	No_reads
1327	SLL_fresh_1.Fla._7946	SNP array	Slyc Fresh
1328	SLL_fresh_1.Fla._7804	SNP array	Slyc Fresh
1329	SLL_fresh_1.Fla._8293	SNP array	Slyc Fresh
1330	SLL_fresh_1.Fla._8124C	SNP array	Slyc Fresh
1331	SLL_fresh_1.Fla._7770	SNP array	Slyc Fresh
1332	SLL_fresh_1.Fla._8561B.6	SNP array	Slyc Fresh
1333	SLL_fresh_1.Fla._7776	SNP array	Slyc Fresh
1334	SLL_fresh_1.Fla._701	SNP array	Slyc Fresh
1335	SLL_fresh_1.Fla._8249	SNP array	Slyc Fresh
1336	SLL_fresh_1.Fla._8476	SNP array	Slyc Fresh
1337	SLL_fresh_1.Fla._8608	SNP array	Slyc Fresh
1338	SLL_fresh_1.Fla._8233	SNP array	Slyc Fresh
1339	SLL_fresh_1.Fla._8383	SNP array	Slyc Fresh
1340	SLL_fresh_1.Fla._7771	SNP array	Slyc Fresh
1341	SLL_fresh_1.Fla._8653	SNP array	Slyc Fresh
1342	SLL_fresh_1.Fla._8543	SNP array	Slyc Fresh
1343	SLL_fresh_1.Fla._678	SNP array	Slyc Fresh
1344	SLL_fresh_1.Fla._7781	SNP array	Slyc Fresh
1345	SLL_fresh_1.Fla._7775	SNP array	Slyc Fresh
1346	SLL_fresh_1.NC714.3B_2007_	SNP array	Slyc Fresh
1347	SLL_fresh_1.Fla._8044	SNP array	Slyc Fresh
1348	SLL_fresh_1.Fla._8626	SNP array	Slyc Fresh
1349	SLL_fresh_1.Fla._8599	SNP array	Slyc Fresh
1350	SLL_fresh_1.Fla._8109	SNP array	Slyc Fresh
1351	SLL_fresh_1.Fla._8737	SNP array	Slyc Fresh
1352	SLL_fresh_1.Fla._8624	SNP array	Slyc Fresh
1353	SLL_fresh_1.NC47NC2	SNP array	Slyc Fresh
1354	SLL_fresh_1.NC1CS	SNP array	Slyc Fresh
1355	SLL_1.NCHS.1	SNP array	Slyc Fresh
1356	SLL_fresh_1.Summit	SNP array	Slyc Fresh
1357	SLL_fresh_1.NCEBR.1	SNP array	Slyc Fresh
1358	SLL_fresh_1.NC50.7	SNP array	Slyc Fresh
1359	SLL_fresh_1.NCEBR.4	SNP array	Slyc Fresh
1360	SLL_fresh_1.NC_1_CELBR_	SNP array	Slyc Fresh
1361	SLL_fresh_1.NC33EB.1	SNP array	Slyc Fresh
1362	SLL_fresh_1.Fla._8516	SNP array	Slyc Fresh
1363	SLL_fresh_1.NC84173	SNP array	Slyc Fresh
1364	TS632.Slyc.F1.Mountain_Spring_VFF	Re-sequenced	Slyc Fresh	ENO_ins_abs	LC_mut	FAS_wt
1365	SLL_fresh_1.NC8276	SNP array	Slyc Fresh
1366	SLL_fresh_1.NC_13G	SNP array	Slyc Fresh
1367	TS630.Slyc.Florida47	Re-sequenced	Slyc Fresh	ENO_ins_abs	LC_mut	FAS_wt
1368	SLL_fresh_1.NC2Y	SNP array	Slyc Fresh
1369	SLL_fresh_1.Piedmont	SNP array	Slyc Fresh
1370	SLL_fresh_1.NC8288	SNP array	Slyc Fresh
1371	SLL_fresh_1.Fla._8539	SNP array	Slyc Fresh
1372	SLL_fresh_1.NC23E.2__93_	SNP array	Slyc Fresh
1373	SLL_fresh_1.NC_13E.1_95_	SNP array	Slyc Fresh
1374	SLL_fresh_1.NCEBR.3	SNP array	Slyc Fresh
1375	SLL_fresh_1.NCEBR.2	SNP array	Slyc Fresh
1376	SLL_fresh_1.CR011	SNP array	Slyc Fresh
1377	SLL_fresh_1.BGV006692	SNP array	Slyc Fresh
1378	TS212.Slyc.ModFrMarkt.Flora_Dade	Re-sequenced	Slyc Fresh	ENO_ins_abs	LC_mut	FAS_wt
1379	SLL_fresh_1.BGV006084	SNP array	Slyc Fresh
1380	SLL_fresh_1.Flora.Dade	SNP array	Slyc Fresh
1381	SLL_fresh_1.BGV005873	SNP array	Slyc Fresh
1382	SLL_early_breed.CR002	SNP array	Slyc Fresh
1383	SLL_vintage/fresh.BGV000943	SNP array	Slyc Fresh
1384	TS276.Slyc.Cocktail_Proc.EA03650	Re-sequenced	Slyc Fresh	No_reads	No_reads	No_reads
1385	SLL_vintage/fresh.Marglobe	SNP array	Slyc Fresh
1386	TS010.Slyc.VintFrMarkt.Marglobe	Re-sequenced	Slyc Fresh	ENO_ins_abs	LC_mut	FAS_wt
1387	SLL_vintage/fresh.MLE345	SNP array	Slyc Fresh
1388	SLC_1.ECU284_2	SNP array	Slyc Fresh
1389	TS104.Slyc.Proc.EA01756	Re-sequenced	Slyc Fresh	ENO_ins_abs	LC_wt	FAS_wt
1390	TS141.Slyc.cultivar.Saladette	Re-sequenced	Slyc Fresh	ENO_ins_abs	LC_wt	FAS_wt
1391	SLL_vintage/fresh.BGV007861	SNP array	Slyc Fresh
1392	SLL_vintage/fresh.BGV007924	SNP array	Slyc Fresh
1393	TS115.Slyc.Proc.EA03426	Re-sequenced	Slyc Processing	ENO_ins_abs	LC_mut	FAS_wt
1394	SLL_processing_1_1.LYC440	SNP array	Slyc Processing
1395	SLL_processing_1_1.8843	SNP array	Slyc Processing
1396	SLL_processing_1_1.8832	SNP array	Slyc Processing
1397	SLL_processing_1_1.8815	SNP array	Slyc Processing
1398	SLL_processing_1_1.8850	SNP array	Slyc Processing
1399	SLL_processing_1_1.8821	SNP array	Slyc Processing
1400	SLL_processing_1_1.8853	SNP array	Slyc Processing
1401	SLL_processing_1_1.8813	SNP array	Slyc Processing
1402	SLL_processing_1_1.8822	SNP array	Slyc Processing
1403	SLL_processing_1_1.8829	SNP array	Slyc Processing
1404	SLL_processing_1_1.8851	SNP array	Slyc Processing
1405	SLL_processing_1_1.8846	SNP array	Slyc Processing
1406	SLL_processing_1_1.8810	SNP array	Slyc Processing
1407	TS078.Slyc.Proc.EA02895	Re-sequenced	Slyc Processing	ENO_ins_abs	LC_mut	FAS_wt
1408	TS277.Slyc.ModProc.Hunt100	Re-sequenced	Slyc Processing	No_reads	No_reads	No_reads
1409	TS245.Slyc.Proc.EA03126	Re-sequenced	Slyc Processing	ENO_ins_abs	LC_mut	FAS_wt
1410	mixture.Hunt_100	SNP array	Slyc Processing
1411	TS186.Slyc.ModProc.Rowpac	Re-sequenced	Slyc Processing	ENO_ins_abs	LC_mut	FAS_wt
1412	mixture.LA4425_	SNP array	Slyc Processing
1413	TS617.Slyc.Red_Zebra	Re-sequenced	Slyc Processing	ENO_ins_abs	LC_wt	FAS_wt
1414	TS140.Slyc.cultivar.149_77	Re-sequenced	Slyc Processing	ENO_ins_abs	LC_wt	FAS_wt
1415	SLL_processing_1_1.Oregon_Star	SNP array	Slyc Processing
1416	SLL_processing_1_1.Saucy	SNP array	Slyc Processing
1417	SLL_processing_1_1.Oroma_	SNP array	Slyc Processing
1418	SLL_processing_1_1.CR317	SNP array	Slyc Processing
1419	SLL_processing_1_1.Heinz_1706	SNP array	Slyc Processing
1420	TS253.Slyc.ModProc.Heinz_1706_BG	Re-sequenced	Slyc Processing	ENO_ins_abs	LC_wt	FAS_wt
1421	SLL_processing_1_1.8825	SNP array	Slyc Processing
1422	SLL_processing_1_1.8805	SNP array	Slyc Processing
1423	SLL_processing_1_1.8838	SNP array	Slyc Processing
1424	SLL_processing_1_1.8827	SNP array	Slyc Processing
1425	SLL_processing_1_1.8806	SNP array	Slyc Processing
1426	mixture.071820.2	SNP array	Slyc Processing
1427	SLL_1.091166.3	SNP array	Slyc Processing
1428	SLL_1.091153.1	SNP array	Slyc Processing
1429	SLL_1.NC99471.3	SNP array	Slyc Processing
1430	SLL_fresh_1.NC_7_P_rep.8__2006__._96	SNP array	Slyc Processing
1431	SLL_vintage/fresh.NCEBR.7	SNP array	Slyc Processing
1432	TS239.Slyc.ModFrMarkt.NC_EBR_5	Re-sequenced	Slyc Processing	ENO_ins_abs	LC_wt	FAS_wt
1433	SLL_fresh_1.NCEBR.8	SNP array	Slyc Processing
1434	SLL_1.NC98248	SNP array	Slyc Processing
1435	SLL_1.NCEBR.6	SNP array	Slyc Processing
1436	TS121.Slyc.ModFrMarkt.NC_EBR_6	Re-sequenced	Slyc Processing	ENO_ins_abs	LC_wt	No_reads
1437	SLL_processing_1_2.R997	SNP array	Slyc Processing
1438	SLL_processing_1_2.OH832	SNP array	Slyc Processing
1439	SLL_processing_1_2.OH7870	SNP array	Slyc Processing
1440	SLL_1.OH97L97	SNP array	Slyc Processing
1441	SLL_processing_1_2.OH08.5203	SNP array	Slyc Processing
1442	SLL_processing_1_2.OH05.8210	SNP array	Slyc Processing
1443	SLL_processing_1_2.OH05.8171	SNP array	Slyc Processing
1444	SLL_processing_1_2.OH05.8104	SNP array	Slyc Processing
1445	SLL_processing_1_2.OH05.8193	SNP array	Slyc Processing
1446	SLL_processing_1_2.OH05.8188	SNP array	Slyc Processing
1447	SLL_processing_1_2.OH05.8074	SNP array	Slyc Processing
1448	SLL_processing_1_2.OH05.8179	SNP array	Slyc Processing
1449	SLL_processing_1_2.OH05.8139	SNP array	Slyc Processing
1450	SLL_processing_1_2.OH5.8127	SNP array	Slyc Processing
1451	SLL_processing_1_2.OH05.8062	SNP array	Slyc Processing
1452	SLL_processing_1_2.OH05.8206	SNP array	Slyc Processing
1453	SLL_processing_1_2.OH05.8030	SNP array	Slyc Processing
1454	SLL_processing_1_2.OH05.8144	SNP array	Slyc Processing
1455	SLL_processing_1_2.OH05.8109	SNP array	Slyc Processing
1456	SLL_processing_1_2.OH05.8090	SNP array	Slyc Processing
1457	SLL_processing_1_2.OH05.8078	SNP array	Slyc Processing
1458	SLL_processing_1_2.OH05.8117	SNP array	Slyc Processing
1459	SLL_processing_1_2.OH05.8069	SNP array	Slyc Processing
1460	SLL_processing_1_2.OH05.8048	SNP array	Slyc Processing
1461	SLL_processing_1_2.OH05.8162	SNP array	Slyc Processing
1462	SLL_processing_1_2.OH05.8064	SNP array	Slyc Processing
1463	SLL_processing_1_2.OH05.8087	SNP array	Slyc Processing
1464	SLL_processing_1_2.OH05.8214	SNP array	Slyc Processing
1465	SLL_processing_1_2.OH05.8018	SNP array	Slyc Processing
1466	SLL_processing_1_2.OH8245	SNP array	Slyc Processing
1467	SLL_processing_1_2.OH05.8124	SNP array	Slyc Processing
1468	SLL_processing_1_2.OH05.8070	SNP array	Slyc Processing
1469	SLL_processing_1_2.OH05.8192	SNP array	Slyc Processing
1470	SLL_processing_1_2.OH05.8068	SNP array	Slyc Processing
1471	SLL_processing_1_2.OH05.8142	SNP array	Slyc Processing
1472	SLL_processing_1_2.OH05.8059	SNP array	Slyc Processing
1473	SLL_processing_1_3.OH8243	SNP array	Slyc Processing
1474	SLL_processing_1_3.OH03.6439	SNP array	Slyc Processing
1475	SLL_processing_1_3.F06.2058	SNP array	Slyc Processing
1476	SLL_processing_1_2.F06.2054	SNP array	Slyc Processing
1477	SLL_processing_1_2.PS696	SNP array	Slyc Processing
1478	SLL_processing_1_2.OH05.8025	SNP array	Slyc Processing
1479	SLL_processing_1_2.OH05.8165	SNP array	Slyc Processing
1480	SLL_processing_1_2.OH05.8163	SNP array	Slyc Processing
1481	SLL_processing_1_2.E3259	SNP array	Slyc Processing
1482	SLL_processing_1_2.OH05.8187	SNP array	Slyc Processing
1483	SLL_processing_1_2.OH05.8079	SNP array	Slyc Processing
1484	SLL_processing_1_2.OH05.8053	SNP array	Slyc Processing
1485	SLL_processing_1_2.OH05.8185	SNP array	Slyc Processing
1486	SLL_processing_1_2.F03.6331	SNP array	Slyc Processing
1487	SLL_processing_1_2.8697	SNP array	Slyc Processing
1488	SLL_processing_1_2.R001	SNP array	Slyc Processing
1489	SLL_processing_1_2.OX325	SNP array	Slyc Processing
1490	SLL_processing_1_2.OH981067	SNP array	Slyc Processing
1491	SLL_processing_1_2.OH981049	SNP array	Slyc Processing
1492	SLL_processing_1_2.OH08.5205	SNP array	Slyc Processing
1493	SLL_processing_1_2.OH08.7470	SNP array	Slyc Processing
1494	SLL_processing_1_2.OH08.5202	SNP array	Slyc Processing
1495	SLL_processing_1_2.OH08.5201	SNP array	Slyc Processing
1496	SLL_processing_1_2.OH08.5213	SNP array	Slyc Processing
1497	SLL_processing_1_3.F06.2041	SNP array	Slyc Processing
1498	SLL_processing_1_2.FG06.B431	SNP array	Slyc Processing
1499	SLL_processing_1_2.F06.1014.1	SNP array	Slyc Processing
1500	SLL_processing_1_2.F06.1013.1	SNP array	Slyc Processing
1501	SLL_processing_1_2.OH08.7460	SNP array	Slyc Processing
1502	SLL_processing_1_2.OH08.7459	SNP array	Slyc Processing
1503	mixture.OH8614.1	SNP array	Slyc Processing
1504	SLL_processing_1_2.OH05.8022	SNP array	Slyc Processing
1505	SLL_processing_1_2.2K1.2019	SNP array	Slyc Processing
1506	SLL_processing_1_2.2K1.2029	SNP array	Slyc Processing
1507	SLL_processing_1_2.OH3614	SNP array	Slyc Processing
1508	SLL_processing_1_2.OH86120	SNP array	Slyc Processing
1509	SLL_processing_1_2.OH8556	SNP array	Slyc Processing
1510	SLL_processing_1_2.OH08.5211	SNP array	Slyc Processing
1511	SLL_processing_1_2.OH08.5210	SNP array	Slyc Processing
1512	SLL_processing_1_2.OH5.8157	SNP array	Slyc Processing
1513	SLL_processing_1_2.OH05.8028	SNP array	Slyc Processing
1514	SLL_processing_1_2.OH05.8044	SNP array	Slyc Processing
1515	SLL_processing_1_2.OH9242	SNP array	Slyc Processing
1516	SLL_processing_1_2.OH05.8175	SNP array	Slyc Processing
1517	SLL_processing_1_2.OH05.8197	SNP array	Slyc Processing
1518	SLL_processing_1_2.OH05.8095	SNP array	Slyc Processing
1519	SLL_processing_1_2.OH05.8072	SNP array	Slyc Processing
1520	SLL_processing_1_2.OH5.8164	SNP array	Slyc Processing
1521	SLL_processing_1_2.OH05.8040	SNP array	Slyc Processing
1522	SLL_processing_1_2.OH05.8151	SNP array	Slyc Processing
1523	SLL_processing_1_2.OH05.8027	SNP array	Slyc Processing
1524	SLL_processing_1_2.OH05.8186	SNP array	Slyc Processing
1525	SLL_processing_1_2.OH05.8046	SNP array	Slyc Processing
1526	SLL_processing_1_2.OH05.8036	SNP array	Slyc Processing
1527	SLL_processing_1_2.OH08.7458	SNP array	Slyc Processing
1528	SLL_processing_1_2.2K1.2054	SNP array	Slyc Processing
1529	SLL_processing_1_2.OH08.7454	SNP array	Slyc Processing
1530	SLL_processing_1_2.OH08.7457	SNP array	Slyc Processing
1531	SLL_processing_1_2.2K1.1439	SNP array	Slyc Processing
1532	SLL_processing_1_2.2K10.6626	SNP array	Slyc Processing
1533	SLL_processing_1_2.OH9241	SNP array	Slyc Processing
1534	SLL_processing_1_2.OH2641	SNP array	Slyc Processing
1535	SLL_processing_1_2.OH7983	SNP array	Slyc Processing
1536	SLL_processing_1_2.OH7814	SNP array	Slyc Processing
1537	SLL_processing_1_2.2K8.7663	SNP array	Slyc Processing
1538	SLL_processing_1_2.F03.7463	SNP array	Slyc Processing
1539	SLL_processing_1_2.OH08.7439	SNP array	Slyc Processing
1540	SLL_processing_1_2.OH08.7438	SNP array	Slyc Processing
1541	SLL_processing_1_2.OH08.5204	SNP array	Slyc Processing
1542	TS292.Slyc.Proc.EA06902	Re-sequenced	Slyc Processing	ENO_ins_abs	LC_wt	No_reads
1543	SLL_processing_1_2.OH7536	SNP array	Slyc Processing
1544	SLL_processing_1_2.F02.7530	SNP array	Slyc Processing
1545	SLL_processing_1_2.OH981205	SNP array	Slyc Processing
1546	SLL_processing_1_2.OH987034	SNP array	Slyc Processing
1547	SLL_processing_1_2.OH88119	SNP array	Slyc Processing
1548	SLL_processing_1_2.OH87160	SNP array	Slyc Processing
1549	SLL_processing_1_2.8700	SNP array	Slyc Processing
1550	SLL_processing_1_1.8698	SNP array	Slyc Processing
1551	SLL_processing_1_2.R996	SNP array	Slyc Processing
1552	SLL_processing_1_2.R9812	SNP array	Slyc Processing
1553	SLL_processing_1_1.OH08.5216	SNP array	Slyc Processing
1554	SLL_1.CULBPT.A46.2	SNP array	Slyc Processing
1555	SLL_processing_2.CULBPT.05.20	SNP array	Slyc Processing
1556	SLL_processing_2.CULBPT04.1_	SNP array	Slyc Processing
1557	SLL_processing_2.CULBPT.05.21	SNP array	Slyc Processing
1558	SLL_processing_2.CULBPT.05.18	SNP array	Slyc Processing
1559	SLL_processing_2.CULBPT04.5	SNP array	Slyc Processing
1560	SLL_processing_2.CULBPT04.3_	SNP array	Slyc Processing
1561	SLL_processing_2.CULBPT.05.22	SNP array	Slyc Processing
1562	SLL_processing_2.CULBPT04.2_	SNP array	Slyc Processing
1563	SLL_processing_2.CULBPT.05.15	SNP array	Slyc Processing
1564	SLL_processing_2.CULBPT04.4	SNP array	Slyc Processing
1565	SLL_processing_2.CULBPT.05.9	SNP array	Slyc Processing
1566	SLL_processing_2.CULBPT.05.11	SNP array	Slyc Processing
1567	SLL_processing_2.CULBPT.05.10	SNP array	Slyc Processing
1568	RF027.Slyc.Cal_J_Tm_VF	Re-sequenced	Slyc Processing	ENO_ins_abs	LC_wt	FAS_wt
1569	SLL_processing_1_1.E6203	SNP array	Slyc Processing
1570	TS008.Slyc.ModProc.E6203	Re-sequenced	Slyc Processing	ENO_ins_abs	LC_wt	FAS_wt
1571	SLL_processing_1_1.OH08.5207	SNP array	Slyc Processing
1572	SLL_processing_1_2.OH08.5206	SNP array	Slyc Processing
1573	TS318.Slyc.F1	Re-sequenced	Slyc Processing	ENO_ins_abs	LC_wt	FAS_wt
1574	TS317.Slyc.F1	Re-sequenced	Slyc Processing	ENO_het	LC_het	FAS_wt
1575	TS321.Slyc.F1	Re-sequenced	Slyc Processing	ENO_ins_abs	LC_wt	FAS_wt
1576	TS320.Slyc.F1	Re-sequenced	Slyc Processing	ENO_ins_abs	LC_wt	FAS_wt
1577	SLL_processing_1_2.OH08.7469	SNP array	Slyc Processing
1578	SLL_processing_1_2.Unilever265	SNP array	Slyc Processing
1579	SLL_processing_1_2.OH08.5215	SNP array	Slyc Processing
1580	TS319.Slyc.F1	Re-sequenced	Slyc Processing	ENO_ins_abs	LC_wt	FAS_wt
1581	SLL_processing_1_2.OH981136	SNP array	Slyc Processing
1582	SLL_processing_1_2.SG08.426	SNP array	Slyc Processing
1583	SLL_processing_1_2.SG08.423	SNP array	Slyc Processing
1584	TS108.Slyc.Proc.Puno_I	Re-sequenced	Slyc Processing	ENO_ins_abs	No_reads	No_reads
1585	SLL_processing_1_2.Peto_460	SNP array	Slyc Processing
1586	SLL_processing_1_2.Peto95.43	SNP array	Slyc Processing
1587	TS133.Slyc.ModProc.Peto95_43	Re-sequenced	Slyc Processing	ENO_ins_abs	LC_wt	FAS_wt
1588	TS085.Slyc	Re-sequenced	Slyc Processing	ENO_ins_abs	LC_wt	FAS_wt
1589	TS190.Slyc.cultivar.Santa_Chiara	Re-sequenced	Slyc Processing	ENO_ins_abs	LC_wt	FAS_wt
1590	TS138.ceras.cultivar.Malintka_101	Re-sequenced	Slyc Processing	ENO_ins_abs	LC_wt	FAS_wt
1591	TS171.Slyc.ModProc.UC82	Re-sequenced	Slyc Processing	ENO_ins_abs	LC_wt	No_reads
1592	SLL_processing_1_2.UC.82_comav	SNP array	Slyc Processing
1593	SLL_processing_1_2.UC.82	SNP array	Slyc Processing
1594	TS003.Slyc.ModProc.M82	Re-sequenced	Slyc Processing	ENO_ins_abs	LC_wt	FAS_wt
1595	TS228.Slyc.cultivar.M82	Re-sequenced	Slyc Processing	ENO_ins_abs	LC_wt	FAS_wt
1596	SLL_processing_1_2.SLL_koenig	SNP array	Slyc Processing
1597	SLL_processing_1_2.M82	SNP array	Slyc Processing
1598	SLL_processing_1_2.Sun1642	SNP array	Slyc Processing
1599	SLL_processing_1_2.UC.204B	SNP array	Slyc Processing
1600	TS147.Slyc.LA3130	Re-sequenced	Slyc Processing	ENO_ins_abs	LC_wt	FAS_wt
1601	mixture.SG07.338	SNP array	Slyc Processing
1602	mixture.FG02.188	SNP array	Slyc Processing
1603	SLL_processing_1_2.8701	SNP array	Slyc Processing
1604	SLL_processing_1_1.8699	SNP array	Slyc Processing
1605	SLL_processing_1_1.OH08.7466	SNP array	Slyc Processing
1606	SLL_processing_1_1.OH8446	SNP array	Slyc Processing
1607	SLL_processing_1_2.BGV004575	SNP array	Slyc Processing
1608	SLL_processing_1_1.BGV004577	SNP array	Slyc Processing
1609	SLL_processing_1_1.BGV004583	SNP array	Slyc Processing
